# Supplementary material for: Reduced evoked activity and cortical oscillations are correlated with anisometric amblyopia and impairment of visual acuity
Source: Sci Rep. 2021 Apr 15;11:8310. doi: 10.1038/s41598-021-87545-9 (PMC8050307; doi:10.1038/s41598-021-87545-9)
Supplement: Supplementary file 2 — Supplementary Information 2. [file 41598_2021_87545_MOESM2_ESM.xlsx]

## Sheet: notes
Different conditions and eye comparisons are given in separate sheets.
Parcellation information is in the second sheet.
Values given are p-values multiplied by the sign of the test.
Raw p-values are given (no corrections are applied).

## Sheet: parcellation
abbreviation	full_name	index
V<A<sFG_L	V<A<G_front_sup__Left	0
V<A<sFG_R	V<A<G_front_sup__Right	1
D<A<sFG_L	D<A<G_front_sup__Left	2
D<A<sFG_R	D<A<G_front_sup__Right	3
A<P<sFG_L	A<P<G_front_sup__Left	4
A<P<sFG_R	A<P<G_front_sup__Right	5
P<P<sFG_L	P<P<G_front_sup__Left	6
P<P<sFG_R	P<P<G_front_sup__Right	7
A<A<sTS_L	A<A<S_temporal_sup__Left	8
A<A<sTS_R	A<A<S_temporal_sup__Right	9
P<A<sTS_L	P<A<S_temporal_sup__Left	10
P<A<sTS_R	P<A<S_temporal_sup__Right	11
A<P<sTS_L	A<P<S_temporal_sup__Left	12
A<P<sTS_R	A<P<S_temporal_sup__Right	13
P<P<sTS_L	P<P<S_temporal_sup__Left	14
P<P<sTS_R	P<P<S_temporal_sup__Right	15
A<A<mFG_L	A<A<G_front_middle__Left	16
A<A<mFG_R	A<A<G_front_middle__Right	17
P<A<mFG_L	P<A<G_front_middle__Left	18
P<A<mFG_R	P<A<G_front_middle__Right	19
A<P<mFG_L	A<P<G_front_middle__Left	20
A<P<mFG_R	A<P<G_front_middle__Right	21
P<P<mFG_L	P<P<G_front_middle__Left	22
P<P<mFG_R	P<P<G_front_middle__Right	23
A<mTG_L	A<G_temporal_middle__Left	24
A<mTG_R	A<G_temporal_middle__Right	25
P<mTG_L	P<G_temporal_middle__Left	26
P<mTG_R	P<G_temporal_middle__Right	27
V<prCG_L	V<G_precentral__Left	28
V<prCG_R	V<G_precentral__Right	29
D<prCG_L	D<G_precentral__Left	30
D<prCG_R	D<G_precentral__Right	31
A<intPS_L	A<S_intrapariet_and_P_trans__Left	32
A<intPS_R	A<S_intrapariet_and_P_trans__Right	33
P<intPS_L	P<S_intrapariet_and_P_trans__Left	34
P<intPS_R	P<S_intrapariet_and_P_trans__Right	35
A<iPGang_L	A<G_pariet_inf-Angular__Left	36
A<iPGang_R	A<G_pariet_inf-Angular__Right	37		Parcellation scheme. Numbers denote index.
P<iPGang_L	P<G_pariet_inf-Angular__Left	38
P<iPGang_R	P<G_pariet_inf-Angular__Right	39
A<iPGsup_L	A<G_pariet_inf-Supramar__Left	40
A<iPGsup_R	A<G_pariet_inf-Supramar__Right	41
P<iPGsup_L	P<G_pariet_inf-Supramar__Left	42
P<iPGsup_R	P<G_pariet_inf-Supramar__Right	43
A<iTG_L	A<G_temporal_inf__Left	44
A<iTG_R	A<G_temporal_inf__Right	45
P<iTG_L	P<G_temporal_inf__Left	46
P<iTG_R	P<G_temporal_inf__Right	47
L<CS_L	L<S_central__Left	48
L<CS_R	L<S_central__Right	49
M<CS_L	M<S_central__Left	50
M<CS_R	M<S_central__Right	51
A<sPG_L	A<G_parietal_sup__Left	52
A<sPG_R	A<G_parietal_sup__Right	53
P<sPG_L	P<G_parietal_sup__Left	54
P<sPG_R	P<G_parietal_sup__Right	55
A<OTGling_L	A<G_oc-temp_med-Lingual__Left	56
A<OTGling_R	A<G_oc-temp_med-Lingual__Right	57
P<OTGling_L	P<G_oc-temp_med-Lingual__Left	58
P<OTGling_R	P<G_oc-temp_med-Lingual__Right	59
A<sFS_L	A<S_front_sup__Left	60
A<sFS_R	A<S_front_sup__Right	61
P<sFS_L	P<S_front_sup__Left	62
P<sFS_R	P<S_front_sup__Right	63
V<Opole_L	V<Pole_occipital__Left	64
V<Opole_R	V<Pole_occipital__Right	65
D<Opole_L	D<Pole_occipital__Left	66
D<Opole_R	D<Pole_occipital__Right	67
L<poCS_L	L<S_postcentral__Left	68
L<poCS_R	L<S_postcentral__Right	69
M<poCS_L	M<S_postcentral__Left	70
M<poCS_R	M<S_postcentral__Right	71
V<prCN_L	V<G_precuneus__Left	72
V<prCN_R	V<G_precuneus__Right	73
D<prCN_L	D<G_precuneus__Left	74
D<prCN_R	D<G_precuneus__Right	75
A<orbG_L	A<G_orbital__Left	76
A<orbG_R	A<G_orbital__Right	77
P<orbG_L	P<G_orbital__Left	78
P<orbG_R	P<G_orbital__Right	79
L<poCG_L	L<G_postcentral__Left	80
L<poCG_R	L<G_postcentral__Right	81
M<poCG_L	M<G_postcentral__Left	82
M<poCG_R	M<G_postcentral__Right	83
V<CIa_L	V<G_and_S_cingul-Ant__Left	84
V<CIa_R	V<G_and_S_cingul-Ant__Right	85
D<CIa_L	D<G_and_S_cingul-Ant__Left	86
D<CIa_R	D<G_and_S_cingul-Ant__Right	87
V<mOG_L	V<G_occipital_middle__Left	88
V<mOG_R	V<G_occipital_middle__Right	89
D<mOG_L	D<G_occipital_middle__Left	90
D<mOG_R	D<G_occipital_middle__Right	91
A<iFS_L	A<S_front_inf__Left	92
A<iFS_R	A<S_front_inf__Right	93
P<iFS_L	P<S_front_inf__Left	94
P<iFS_R	P<S_front_inf__Right	95
sTGla_L	G_temp_sup-Lateral__Left	96
sTGla_R	G_temp_sup-Lateral__Right	97
caS_L	S_calcarine__Left	98
caS_R	S_calcarine__Right	99
CN_L	G_cuneus__Left	100
CN_R	G_cuneus__Right	101
POS_L	S_parieto_occipital__Left	102
POS_R	S_parieto_occipital__Right	103
mFS_L	S_front_middle__Left	104
mFS_R	S_front_middle__Right	105
OTGfus_L	G_oc-temp_lat-fusifor__Left	106
OTGfus_R	G_oc-temp_lat-fusifor__Right	107
meOTS_L	S_oc-temp_med_and_Lingual__Left	108
meOTS_R	S_oc-temp_med_and_Lingual__Right	109
sOG_L	G_occipital_sup__Left	110
sOG_R	G_occipital_sup__Right	111
Tpole_L	Pole_temporal__Left	112
Tpole_R	Pole_temporal__Right	113
iO_L	G_and_S_occipital_inf__Left	114
iO_R	G_and_S_occipital_inf__Right	115
iTS_L	S_temporal_inf__Left	116
iTS_R	S_temporal_inf__Right	117
subC_L	G_and_S_subcentral__Left	118
subC_R	G_and_S_subcentral__Right	119
iprCS_L	S_precentral-inf-part__Left	120
iprCS_R	S_precentral-inf-part__Right	121
aCIm_L	G_and_S_cingul-Mid-Ant__Left	122
aCIm_R	G_and_S_cingul-Mid-Ant__Right	123
sINS_L	S_circular_insula_sup__Left	124
sINS_R	S_circular_insula_sup__Right	125
sOS_L	S_oc_sup_and_transversal__Left	126
sOS_R	S_oc_sup_and_transversal__Right	127
sprCS_L	S_precentral-sup-part__Left	128
sprCS_R	S_precentral-sup-part__Right	129
pecalS_L	S_pericallosal__Left	130
pecalS_R	S_pericallosal__Right	131
pCIm_L	G_and_S_cingul-Mid-Post__Left	132
pCIm_R	G_and_S_cingul-Mid-Post__Right	133
iFGopc_L	G_front_inf-Opercular__Left	134
iFGopc_R	G_front_inf-Opercular__Right	135
paC_L	G_and_S_paracentral__Left	136
paC_R	G_and_S_paracentral__Right	137
OTGhip_L	G_oc-temp_med-Parahip__Left	138
OTGhip_R	G_oc-temp_med-Parahip__Right	139
orbS_L	S_orbital-H_Shaped__Left	140
orbS_R	S_orbital-H_Shaped__Right	141
iINS_L	S_circular_insula_inf__Left	142
iINS_R	S_circular_insula_inf__Right	143
laSp_L	Lat_Fis-post__Left	144
laSp_R	Lat_Fis-post__Right	145
subPS_L	S_subparietal__Left	146
subPS_R	S_subparietal__Right	147
iFGtri_L	G_front_inf-Triangul__Left	148
iFGtri_R	G_front_inf-Triangul__Right	149
mOS_L	S_oc_middle_and_Lunatus__Left	150
mOS_R	S_oc_middle_and_Lunatus__Right	151
mrgF_L	G_and_S_frontomargin__Left	152
mrgF_R	G_and_S_frontomargin__Right	153
CISmrg_L	S_cingul-Marginalis__Left	154
CISmrg_R	S_cingul-Marginalis__Right	155
laOTS_L	S_oc-temp_lat__Left	156
laOTS_R	S_oc-temp_lat__Right	157
trF_L	G_and_S_transv_frontopol__Left	158
trF_R	G_and_S_transv_frontopol__Right	159
sTGpt_L	G_temp_sup-Plan_tempo__Left	160
sTGpt_R	G_temp_sup-Plan_tempo__Right	161
acolS_L	S_collat_transv_ant__Left	162
acolS_R	S_collat_transv_ant__Right	163
aOS_L	S_occipital_ant__Left	164
aOS_R	S_occipital_ant__Right	165
rcG_L	G_rectus__Left	166
rcG_R	G_rectus__Right	167
orbSme_L	S_orbital_med-olfact__Left	168
orbSme_R	S_orbital_med-olfact__Right	169
shING_L	G_insular_short__Left	170
shING_R	G_insular_short__Right	171
sTGpp_L	G_temp_sup-Plan_polar__Left	172
sTGpp_R	G_temp_sup-Plan_polar__Right	173
dCIp_L	G_cingul-Post-dorsal__Left	174
dCIp_R	G_cingul-Post-dorsal__Right	175
aINS_L	S_circular_insula_ant__Left	176
aINS_R	S_circular_insula_ant__Right	177
sTG-trTG_L	G_temp_sup-G_T_transv__Left	178
sTG-trTG_R	G_temp_sup-G_T_transv__Right	179
lgING_L	G_Ins_lg_and_S_cent_ins__Left	180
lgING_R	G_Ins_lg_and_S_cent_ins__Right	181
jnS_L	S_interm_prim-Jensen__Left	182
jnS_R	S_interm_prim-Jensen__Right	183
subcalG_L	G_subcallosal__Left	184
subcalG_R	G_subcallosal__Right	185
suborbS_L	S_suborbital__Left	186
suborbS_R	S_suborbital__Right	187
orbSla_L	S_orbital_lateral__Left	188
orbSla_R	S_orbital_lateral__Right	189
pcolS_L	S_collat_transv_post__Left	190
pcolS_R	S_collat_transv_post__Right	191
iFGorb_L	G_front_inf-Orbital__Left	192
iFGorb_R	G_front_inf-Orbital__Right	193
laShz_L	Lat_Fis-ant-Horizont__Left	194
laShz_R	Lat_Fis-ant-Horizont__Right	195
trTS_L	S_temporal_transverse__Left	196
trTS_R	S_temporal_transverse__Right	197
vCIp_L	G_cingul-Post-ventral__Left	198
vCIp_R	G_cingul-Post-ventral__Right	199
laSvr_L	Lat_Fis-ant-Vertical__Left	200
laSvr_R	Lat_Fis-ant-Vertical__Right	201

## Sheet: ER-T1-lowF-AE
time	V<A<sFG_L	V<A<sFG_R	D<A<sFG_L	D<A<sFG_R	A<P<sFG_L	A<P<sFG_R	P<P<sFG_L	P<P<sFG_R	A<A<sTS_L	A<A<sTS_R	P<A<sTS_L	P<A<sTS_R	A<P<sTS_L	A<P<sTS_R	P<P<sTS_L	P<P<sTS_R	A<A<mFG_L	A<A<mFG_R	P<A<mFG_L	P<A<mFG_R	A<P<mFG_L	A<P<mFG_R	P<P<mFG_L	P<P<mFG_R	A<mTG_L	A<mTG_R	P<mTG_L	P<mTG_R	V<prCG_L	V<prCG_R	D<prCG_L	D<prCG_R	A<intPS_L	A<intPS_R	P<intPS_L	P<intPS_R	A<iPGang_L	A<iPGang_R	P<iPGang_L	P<iPGang_R	A<iPGsup_L	A<iPGsup_R	P<iPGsup_L	P<iPGsup_R	A<iTG_L	A<iTG_R	P<iTG_L	P<iTG_R	L<CS_L
-0.2	-0.756015	0.24759	-0.685365	0.191492	0.291621	0.710686	0.281588	0.455813	0.982224	-0.59959	0.603912	-0.418913	-0.759112	0.528062	0.363705	0.157621	-0.009497	-0.898627	0.661358	0.258009	-0.623857	0.66887	0.479438	0.893627	0.955146	0.706638	-0.946038	-0.803598	-0.190519	0.762701	0.694476	0.032939	0.804605	0.582612	-0.09429	0.982221	0.487634	-0.203986	-0.093801	0.741542	-0.888965	0.338417	-0.929574	0.15686	0.473006	-0.716029	0.647832	-0.334302	0.900387
-0.175	0.343002	-0.674015	-0.894265	-0.890576	0.693636	0.582786	-0.071803	-0.391064	0.451687	-0.554501	0.168504	0.816695	-0.511589	0.724594	-0.579657	0.261481	-0.12489	-0.627353	0.439758	0.040683	0.425734	0.909586	0.833775	-0.636144	0.133345	-0.825633	0.217657	-0.025023	-0.476038	-0.233217	-0.012602	-0.333702	0.910781	-0.727698	-0.327657	0.195641	0.91998	0.902838	-0.180285	0.890771	-0.504024	-0.75438	0.072113	-0.138657	0.290596	0.056604	-0.35997	-0.552168	-0.017506
-0.15	-0.129447	0.592824	-0.403114	-0.169148	0.247772	-0.16108	0.222021	0.949106	0.504076	0.033991	-0.838851	0.404634	0.520798	-0.179771	-0.091621	-0.446736	-0.757803	-0.957848	-0.523485	-0.442819	0.22624	0.926319	-0.191374	0.253134	0.323803	-0.258861	0.632382	0.980835	0.110276	-0.38904	0.128432	0.897651	0.351236	0.389817	0.981347	0.151745	0.471517	0.567988	-0.403494	-0.91786	0.373895	0.323006	-0.662892	0.855113	0.065036	0.898071	0.06882	-0.179201	0.110129
-0.125	0.338387	-0.812098	0.083936	0.889831	-0.533804	0.241254	0.681151	0.211517	-0.430075	0.518518	0.107163	-0.746379	-0.986008	-0.562686	-0.476965	-0.720489	-0.260098	0.366086	0.344522	-0.498622	0.566084	-0.228113	0.671246	0.78964	-0.775282	-0.360288	0.473112	-0.775116	-0.224713	0.227198	0.035629	-0.04456	-0.257726	-0.563221	-0.728157	0.347594	0.303022	-0.892139	0.059237	-0.728997	0.80196	0.604365	-0.887205	-0.41543	0.885152	0.615961	-0.986865	0.250369	0.964158
-0.1	-0.405749	-0.311001	-0.871842	-0.035899	-0.256014	0.678172	-0.481007	-0.637623	-0.809023	-0.72274	-0.402861	-0.63976	0.316216	0.73442	0.112754	0.020072	0.660376	-0.436409	-0.903761	0.889659	0.402847	0.970931	-0.887326	0.497672	-0.667545	0.941887	0.396291	0.741452	0.567312	0.777765	0.28811	-0.340931	-0.836464	0.364554	0.247307	0.427269	-0.2869	0.134988	0.094044	0.387234	0.274769	-0.641769	0.837169	0.512986	-0.469873	0.80926	0.413026	0.263227	0.214315
-0.075	0.042142	-0.699966	-0.508544	0.505924	-0.869637	0.61379	0.690093	0.487433	-0.724797	-0.413933	-0.071719	-0.770844	-0.155946	0.599225	0.332385	-0.742319	0.058152	-0.89868	-0.80121	0.338896	-0.482616	0.327374	-0.617466	-0.106095	-0.450199	-0.588826	-0.165489	0.770747	-0.533299	-0.026217	-0.869149	-0.223585	-0.747012	-0.827821	0.911654	-0.518127	-0.989975	0.467056	-0.830795	-0.190538	-0.433518	-0.293188	-0.082237	-0.64381	-0.170766	0.890154	-0.00261	-0.323428	-0.358406
-0.05	0.553277	0.363273	0.160425	0.315401	0.68375	-0.132578	0.514795	-0.460969	-0.950095	-0.921195	-0.051047	-0.04882	-0.355663	0.629053	0.454807	0.204336	0.16518	0.443711	-0.95684	0.155935	0.539468	-0.239138	-0.53724	0.593625	0.463606	0.8407	-0.587532	-0.407394	0.660204	-0.030742	-0.89944	-0.598625	-0.749779	-0.867013	-0.382143	0.465317	0.744987	-0.349537	-0.948345	-0.439099	0.794037	0.44903	-0.422734	-0.887973	-0.980979	0.915421	-0.013532	0.755861	0.211084
-0.025	-0.334447	0.584435	0.21693	-0.679454	0.457992	-0.864569	0.081629	-0.315869	-0.679073	0.531769	-0.324287	-0.777228	-0.820832	0.270387	-0.067696	-0.377011	-0.742221	0.93473	0.460904	0.886255	0.963102	-0.214641	0.524916	-0.058043	-0.751327	0.230087	-0.53165	-0.447394	-0.226338	-0.231396	-0.395956	-0.092082	0.284841	-0.142331	0.147028	-0.968335	-0.199389	-0.420977	0.241249	-0.012186	-0.019949	-0.930059	-0.417838	-0.317593	-0.781844	-0.016114	-0.217242	-0.352257	0.265364
0	-0.337818	0.494008	0.400932	-0.003252	0.941111	0.426932	0.413575	-0.771662	0.817378	-0.16546	0.560513	-0.448141	-0.372176	-0.061017	0.999143	-0.527029	0.61156	0.111126	-0.882324	0.826944	-0.026531	-0.595451	-0.630982	-0.583297	-0.737925	-0.471145	-0.036486	-0.516484	0.67226	-0.958253	-0.246441	0.753193	-0.224145	-0.602555	0.37785	0.451491	-0.75227	-0.37515	0.537191	0.596638	-0.358345	-0.763029	-0.506391	-0.972384	0.600153	-0.234694	0.479499	0.38548	0.947485
0.025	-0.150366	0.918158	0.127338	-0.194441	-0.946439	-0.793838	0.108888	-0.432166	0.10393	-0.55761	0.476342	0.885222	0.093765	-0.819676	0.768339	0.547863	-0.595473	0.711168	0.372756	0.872688	-0.425523	-0.354129	0.410578	0.365188	-0.961556	-0.034417	-0.39471	0.464176	0.287874	0.828822	0.790362	-0.412265	0.29968	-0.478946	-0.675182	0.884846	0.409881	0.502075	0.705993	0.5479	0.789761	-0.435934	-0.718429	-0.637585	-0.776863	-0.459442	0.280575	-0.618274	0.681447
0.05	-0.30525	0.892115	0.042292	0.098416	0.339715	0.040141	0.176088	-0.472117	0.345398	-0.293708	-0.1584	0.320453	0.925247	0.292975	-0.772311	-0.482829	0.740796	0.082767	0.229993	-0.629759	0.294806	-0.131505	0.05231	0.147897	0.638312	0.918431	0.671089	0.370526	0.958893	-0.679765	0.150556	0.698994	0.995282	0.557901	0.616832	0.109482	-0.44967	0.436751	0.253126	0.114047	0.636601	0.677193	0.503259	-0.736195	-0.054767	-0.571972	0.271914	0.997376	0.304924
0.075	-0.673292	-0.770118	0.465105	0.041852	0.868127	0.078757	0.570945	0.471531	0.278913	-0.368035	0.557803	0.089381	-0.270768	0.537239	0.168226	0.507527	0.524885	0.188641	0.909659	0.5063	0.155955	0.374393	0.101878	0.93165	0.250279	0.302007	0.323209	0.214589	0.225033	-0.30414	0.521019	0.663608	-0.834117	-0.636693	0.965006	0.131815	-0.686268	0.018726	0.182255	0.211431	0.01577	0.512715	-0.465272	-0.159213	-0.183444	0.457111	0.295018	0.256854	0.326119
0.1	-0.899683	0.096059	0.889589	0.00817	-0.91139	0.77599	0.070311	-0.645405	-0.795089	-0.653836	-0.420217	0.256736	0.654949	0.638997	0.046032	0.890879	0.374546	0.09842	0.086883	-0.263036	-0.837347	-0.463058	0.422752	0.993276	0.244772	0.193829	0.411232	0.437818	-0.851447	0.878292	-0.920458	0.464589	0.422203	0.904648	0.447382	0.006346	0.205963	0.286421	0.093565	0.587025	0.038811	0.212294	0.269822	0.549029	0.857897	0.20443	-0.807278	0.930108	0.155687
0.125	0.510669	0.05294	0.227002	0.709882	0.396048	0.870871	0.129882	-0.750678	0.36458	-0.967049	0.42028	0.501864	0.84411	0.13698	-0.727462	0.812975	0.842096	0.221254	0.016863	0.717992	-0.99651	0.847621	0.425765	0.467896	0.294377	0.115818	0.301195	0.526953	0.84665	0.698954	0.892795	0.308893	0.024644	0.194425	0.110753	0.011575	0.160785	0.14134	0.009343	0.055652	0.013997	0.121654	0.227304	0.000886	0.568902	0.00125	0.211868	0.783808	-0.867531
0.15	0.533243	0.925313	0.049169	0.576297	0.199479	0.844206	0.050918	-0.385174	0.050138	-0.766856	0.070905	0.071692	0.098314	0.004288	0.311991	0.049138	-0.91279	0.483474	0.056057	0.086175	0.10844	0.85614	0.058246	0.294646	0.337856	0.273262	0.120184	0.109979	0.074288	0.05584	-0.927539	0.028846	0.24066	0.07274	0.061527	0.038312	0.002478	0.036176	0.053202	0.012659	0.000238	0.093493	0.209576	0.044307	0.40528	0.001454	0.189833	0.109821	0.068598
0.175	0.090441	0.154515	0.148532	0.334748	0.02439	0.894716	0.080593	0.399143	0.020092	0.242949	0.113741	0.055171	0.074064	0.023304	0.130576	0.190415	0.02723	0.032943	0.004338	0.199949	0.103073	0.36974	0.041692	0.064587	0.372987	0.147545	0.078154	0.034375	0.141947	0.046852	-0.129839	0.13943	0.016299	0.194552	0.116749	0.003124	0.072966	0.15259	0.040389	0.026779	0.027726	0.129452	0.040648	0.177128	0.155162	0.088986	0.062452	0.167925	0.485064
0.2	0.224534	0.072388	0.23595	0.059361	0.135178	0.236984	0.067222	0.159015	0.007768	0.18262	0.138167	0.010307	0.021643	0.024566	0.004785	0.106151	0.024176	0.09883	0.004685	0.157288	0.054551	0.112518	0.391891	0.285165	0.132717	0.12496	0.100569	0.045056	0.0051	0.050246	0.528076	0.178165	0.026627	0.070774	0.032664	0.020532	0.027513	0.0384	0.007698	0.047771	0.053175	0.417789	0.019671	0.034088	0.040434	0.236197	0.105646	0.013026	0.076059
0.225	0.033717	0.066711	0.146068	0.244534	0.031059	0.033876	0.02947	0.081831	0.164566	0.281009	0.194803	0.025842	0.057842	0.084847	0.011021	0.05785	0.06228	0.048677	0.005457	0.269868	0.162458	0.70879	0.099263	0.299907	0.194476	0.008711	0.081879	0.069515	0.011852	0.346249	0.119444	0.015735	0.032304	0.12361	0.076069	0.066516	0.019315	0.032618	0.024053	0.01285	0.055466	0.093628	0.203682	0.032704	0.176282	0.094383	0.265089	0.053042	0.012351
0.25	0.121934	0.032969	0.075658	0.159579	0.055238	0.161268	0.018451	0.057902	0.297774	0.08254	0.108919	0.004668	0.367654	0.033989	0.084444	0.015945	0.46713	0.007049	0.041103	0.244342	0.034609	0.326778	0.036333	0.190068	0.373266	0.000122	0.145171	0.006469	0.072983	0.011018	0.165692	0.037839	0.023092	0.054727	0.060218	0.057678	0.021104	0.076746	0.042825	0.013204	0.062934	0.031641	0.078614	0.030867	0.528005	0.003716	0.116915	0.029993	0.045498
0.275	0.068683	0.06022	0.062037	0.09887	0.182789	0.204403	0.142517	0.586822	0.186292	0.50919	0.185105	0.010979	0.4611	0.043578	0.024799	0.022278	0.396105	0.006201	0.342746	0.501779	0.082462	0.257932	0.012005	0.036207	0.324798	0.123055	0.102541	0.001459	0.015512	0.024329	0.222409	0.020722	0.04728	0.038351	0.126285	0.066228	0.065097	0.047915	0.017008	0.022534	0.092458	0.076425	0.202426	0.037166	-0.685531	0.002147	0.651939	0.015544	0.189827
0.3	0.004812	0.008409	0.179353	0.120545	0.258476	0.101507	0.051687	0.080177	0.241849	0.530601	0.331352	0.087714	0.095155	0.019558	0.106919	0.098836	0.01991	0.022254	0.227379	0.751279	0.007442	0.221865	0.058667	0.189373	0.28709	0.037094	0.215337	0.089158	7.7e-05	0.046394	0.043365	0.087564	0.037268	0.076022	0.053149	0.015492	0.000211	0.082646	0.138374	0.080154	0.071076	0.092569	0.082551	0.34464	0.009389	0.426507	0.524542	0.055865	0.044289
0.325	0.112356	0.032156	0.018215	0.225632	0.133233	0.072418	0.489459	0.173537	0.399035	0.152326	0.031309	0.102377	0.234446	0.045388	0.044842	0.05293	0.139544	0.376836	0.055595	0.218193	0.042489	0.101102	0.196665	0.108706	0.083027	0.257905	0.400666	0.017733	0.034852	0.032374	0.121721	0.03484	0.030758	0.031609	0.11027	0.099771	0.05879	0.030537	0.037106	0.066002	0.048552	0.07682	0.064537	0.01939	0.004789	0.149907	0.217123	0.050764	0.219531
0.35	0.161695	0.409349	0.141705	0.161473	0.049402	0.253561	0.375908	0.502233	0.107861	0.0392	0.004964	0.052693	0.184707	0.011689	0.213023	0.027273	0.071479	0.234589	0.138833	0.220373	0.176441	0.115244	0.004839	0.118891	0.131453	0.072538	0.092721	0.002819	0.194013	0.034595	0.51999	0.311564	0.02236	0.012975	0.203899	0.098093	0.070454	0.019704	0.01713	0.022703	0.002886	0.043039	0.027404	0.011889	0.017222	0.008275	0.078309	0.062506	0.011195
0.375	0.835087	0.641556	0.303337	0.115097	0.252027	0.345015	0.564454	0.570341	0.07203	0.148939	0.470277	0.024357	0.6845	0.02912	0.047283	0.082735	0.792237	0.202636	0.419276	0.472972	-0.748229	0.147967	0.011848	0.211818	0.799764	0.058582	0.563844	0.022536	0.096063	0.326346	-0.320894	0.091569	0.027205	0.089247	0.077409	0.024824	0.001208	0.047565	0.384842	0.013248	0.002215	0.735073	0.077242	0.028404	0.385964	0.246243	0.103303	0.25626	0.037704
0.4	-0.278201	-0.189189	0.150715	0.761448	0.254876	0.544392	0.040207	0.448686	0.551678	0.187913	0.985104	0.04	-0.949742	0.036599	0.088528	0.142072	-0.396799	-0.96183	0.664749	0.380914	0.790795	0.165439	0.02941	0.276575	-0.182311	0.015011	-0.52477	0.252108	0.085512	0.645447	-0.188858	0.167523	-0.885728	0.808948	0.046915	0.075078	0.622197	0.024157	0.042685	0.028206	0.09725	0.03334	0.880631	0.05707	-0.830101	0.136128	-0.667217	0.318376	0.044724
0.425	0.186786	0.991721	0.013788	0.322544	0.019468	0.380637	0.154221	0.373937	0.731945	0.214954	0.421215	0.1809	0.486208	0.71435	-0.284556	0.427973	0.578949	0.311668	0.018128	0.12163	0.615669	0.207969	0.048938	0.242854	0.902544	0.105384	0.607992	0.104701	0.565216	0.19824	-0.923126	0.131749	-0.813249	0.379249	0.501537	0.028704	-0.664396	-0.971509	0.152104	0.157053	0.576153	0.242189	0.188074	0.074089	0.96975	0.688886	-0.063949	0.933724	0.067411
0.45	0.007352	0.165074	0.04159	0.250604	0.113957	0.191526	0.18998	-0.850893	0.142861	0.341582	0.665479	0.316013	0.4962	0.450438	0.782995	0.021763	0.056381	0.12152	0.006128	0.044442	0.079899	0.286702	0.646369	0.153592	0.286741	0.101494	0.665438	0.095373	0.110165	0.159414	0.308272	0.186827	0.365868	0.350897	-0.208828	0.133383	-0.673387	0.327114	-0.412948	0.331472	0.012965	0.112876	0.219961	0.20265	0.925297	0.353739	-0.755505	0.75815	0.300987
0.475	0.023844	0.073196	0.422683	0.104715	0.047156	0.130095	0.014691	-0.667059	0.2811	0.752683	-0.671841	0.166935	-0.83785	0.355357	-0.871586	0.132654	0.094267	-0.955046	0.398369	0.460447	0.048785	0.22298	0.017663	0.25585	0.796154	-0.580732	0.31413	0.017404	0.009157	0.070153	0.136314	0.422877	0.169443	0.373283	0.854821	0.102055	0.212496	0.17443	0.804459	0.205061	0.190045	0.030053	0.093015	0.278004	0.600349	-0.901265	0.128884	0.566957	0.029346
0.5	0.898224	0.310258	0.569475	0.576192	0.239564	0.25678	0.179022	0.335726	0.456475	0.144313	0.265701	0.161108	-0.632782	0.172874	0.880607	0.331442	0.556693	0.726743	0.377198	0.822293	0.399543	0.379995	0.144219	0.109331	0.357616	0.857961	0.184862	0.246613	0.020395	0.035248	0.140939	0.180872	0.304675	-0.264273	-0.883559	0.15263	0.233196	0.070079	0.64069	0.267461	0.327022	0.147927	0.098906	0.22738	0.097254	-0.839219	-0.144229	0.521788	0.001665
0.525	-0.026093	0.635978	0.432673	-0.15836	0.2096	0.106295	0.193048	0.580528	0.267135	-0.840209	0.061665	0.58955	0.57707	0.062699	0.383786	0.118385	0.455685	0.587005	0.641753	-0.910958	-0.711669	0.565837	0.842492	0.154867	0.377568	0.475807	0.142664	0.118085	0.622261	0.097356	0.12667	0.0559	0.069304	-0.086967	0.872691	0.634848	-0.888376	0.109704	-0.277737	0.304346	0.105341	0.288116	0.147217	0.03077	0.042755	-0.854811	-0.428399	-0.829149	0.048352
0.55	-0.478634	0.364213	0.133864	0.763265	0.104483	0.248357	0.106306	0.827682	0.627773	-0.514885	0.467589	-0.739922	-0.233759	0.086104	-0.177387	-0.195531	0.142957	0.291131	0.075442	0.602707	0.644227	0.104923	0.207902	0.272545	0.267409	0.278905	0.265102	0.232634	0.21301	0.182682	0.81383	-0.995752	0.118658	-0.178569	0.35017	0.960028	0.190371	0.036535	0.503402	-0.210036	0.084297	0.954745	0.125886	0.079815	0.282309	-0.361275	0.334417	-0.869832	0.26182
0.575	-0.122976	0.554574	0.258111	0.739151	0.142599	0.800985	-0.600817	-0.933984	-0.807589	0.179852	0.381872	0.146927	-0.286234	0.371825	-0.293559	-0.207985	0.395277	0.502568	0.419438	0.40567	-0.822603	0.356282	0.355877	0.42911	0.296997	0.434946	0.436214	0.297166	0.246146	0.169064	-0.069751	0.674522	0.390334	-0.15769	0.135238	0.603406	0.546093	0.311452	0.432669	-0.168174	0.055227	0.974594	0.32297	0.334427	-0.870646	0.432662	0.97576	-0.026937	0.294534
0.6	-0.358028	0.388015	0.845654	0.731504	0.240942	0.322413	-0.757479	0.240432	0.651021	0.238449	0.251761	0.302966	0.44883	0.299404	-0.059797	0.637221	0.568281	0.306758	0.528841	0.383168	-0.344112	-0.908435	-0.815933	0.440242	0.632058	0.541651	0.088232	0.150815	0.749799	0.230348	-0.095541	0.06113	-0.560436	0.343811	-0.533976	0.397156	0.447509	0.134143	0.938375	0.422602	0.026778	0.289094	0.213136	0.356452	0.723379	-0.42014	0.52545	0.313435	0.281284
[truncated: 153 more columns]

## Sheet: ER-T1-lowF-FE
time	V<A<sFG_L	V<A<sFG_R	D<A<sFG_L	D<A<sFG_R	A<P<sFG_L	A<P<sFG_R	P<P<sFG_L	P<P<sFG_R	A<A<sTS_L	A<A<sTS_R	P<A<sTS_L	P<A<sTS_R	A<P<sTS_L	A<P<sTS_R	P<P<sTS_L	P<P<sTS_R	A<A<mFG_L	A<A<mFG_R	P<A<mFG_L	P<A<mFG_R	A<P<mFG_L	A<P<mFG_R	P<P<mFG_L	P<P<mFG_R	A<mTG_L	A<mTG_R	P<mTG_L	P<mTG_R	V<prCG_L	V<prCG_R	D<prCG_L	D<prCG_R	A<intPS_L	A<intPS_R	P<intPS_L	P<intPS_R	A<iPGang_L	A<iPGang_R	P<iPGang_L	P<iPGang_R	A<iPGsup_L	A<iPGsup_R	P<iPGsup_L	P<iPGsup_R	A<iTG_L	A<iTG_R	P<iTG_L	P<iTG_R	L<CS_L
-0.2	-0.358674	-0.989704	-0.983371	-0.985717	-0.22404	0.380044	-0.495919	-0.813021	0.54226	-0.711214	0.753761	0.180974	-0.177998	-0.105592	0.371664	-0.2863	0.958861	-0.755167	0.641855	-0.516248	-0.296208	-0.245259	0.306788	-0.276105	0.750101	0.705893	0.386548	0.152739	0.35927	0.211354	0.517976	-0.778684	0.394424	-0.128211	-0.503518	-0.24972	-0.818275	-0.365326	-0.3106	-0.972932	0.19352	0.325922	-0.36881	-0.023665	0.457941	0.482824	-0.874615	-0.49796	0.843853
-0.175	-0.587209	0.453124	-0.025539	-0.522538	-0.589316	-0.217596	-0.997515	-0.072537	0.11824	-0.064066	-0.427121	0.156368	-0.875091	0.071242	0.868316	0.859355	-0.340388	-0.497042	0.49212	-0.393126	-0.01664	-0.488573	-0.894255	0.982656	0.811674	0.529963	-0.243302	-0.548249	0.287741	0.853579	-0.326103	-0.356919	-0.941483	-0.436402	0.989705	0.591159	0.745483	0.091132	0.770182	0.48758	0.633735	-0.390338	0.471798	-0.4182	-0.005485	-0.530328	-0.124517	0.722052	0.772954
-0.15	-0.518385	0.810147	-0.243193	-0.649267	0.940991	-0.209678	-0.877106	-0.615727	-0.006371	-0.377803	0.647649	-0.547018	0.796918	0.332868	-0.29327	0.764208	-0.866984	0.477942	0.735855	-0.580681	-0.775487	-0.531912	-0.278439	0.391998	-0.69205	-0.801372	-0.143314	-0.080942	0.774373	-0.605903	-0.821172	0.623329	-0.006399	0.916065	0.517522	-0.701464	-0.18649	0.531288	0.836068	0.494491	-0.042244	0.914715	-0.790544	-0.273557	-0.092879	0.892148	0.740921	0.158067	-0.275741
-0.125	-0.933624	-0.590034	0.337671	-0.082315	0.364772	-0.516848	0.852128	0.923854	-0.053553	0.579196	-0.833468	-0.006414	-0.274097	-0.755343	-0.112065	-0.73096	0.552606	0.997583	-0.248947	-0.285778	0.156046	-0.091168	-0.148681	-0.098019	-0.166582	-0.460663	-0.783916	-0.941502	-0.609882	-0.154486	-0.145108	-0.707239	-0.163547	-0.119359	0.627218	-0.454972	-0.493687	-0.590034	0.487476	-0.77881	-0.152316	-0.305999	-0.305205	0.958412	0.877229	-0.937224	0.617578	0.598506	-0.00906
-0.1	-0.959813	0.637068	0.521431	0.547718	-0.866862	-0.197424	0.236886	0.150348	-0.741955	0.506805	-0.417292	-0.124523	0.161078	-0.805495	0.955514	0.753041	0.698965	0.655991	-0.315491	0.289613	0.115413	-0.67374	-0.1631	0.945545	-0.997566	-0.949704	-0.573684	0.867394	-0.220893	0.896902	0.342597	0.553964	-0.773042	0.784833	-0.494491	0.812994	0.414779	-0.373396	-0.30808	-0.543258	-0.535101	-0.822203	0.173587	0.396736	-0.959648	-0.869699	-0.831004	-0.444054	0.585578
-0.075	0.921801	0.783255	0.517469	0.144902	-0.228013	0.344301	-0.342527	0.352674	-0.258576	0.350315	-0.240963	-0.992039	-0.172684	-0.933185	-0.780996	0.552256	-0.589917	0.327708	0.148299	0.603797	-0.046889	0.442181	-0.564074	-0.736957	-0.893502	-0.99242	0.39498	-0.968266	-0.145569	0.442321	-0.997091	-0.719077	-0.103585	0.091913	0.380641	0.366394	-0.234508	0.414521	-0.736194	0.521747	-0.42854	0.947313	0.517934	0.464344	0.13252	-0.630871	0.660113	-0.448991	0.605445
-0.05	0.39249	0.650553	-0.182435	0.778911	-0.878059	0.372262	-0.07331	-0.763424	0.394585	-0.412899	-0.728577	0.429288	-0.179882	-0.641862	-0.043955	-0.322338	0.731101	0.56357	0.20818	0.433375	-0.193691	0.836422	-0.627151	-0.579856	-0.794595	0.525945	-0.229913	0.1616	-0.23877	-0.315263	-0.024606	-0.702425	-0.162234	-0.299368	-0.036147	-0.030448	-0.124768	-0.086685	0.281467	-0.418536	-0.818021	-0.515507	-0.024945	-0.383851	-0.44635	0.788291	-0.800425	-0.112065	0.516262
-0.025	0.801107	0.594568	-0.155255	0.936399	0.280898	-0.174193	-0.178859	0.689733	0.37894	-0.339465	0.7451	-0.367694	0.87567	-0.414833	0.729046	-0.095885	0.598909	-0.777248	0.211355	0.208331	-0.745572	-0.040315	-0.485487	0.734858	0.672208	-0.934874	0.349997	-0.591672	0.408706	-0.685736	0.21964	-0.573111	-0.476853	-0.584018	-0.475992	-0.29254	-0.254899	-0.648229	0.233934	-0.166457	-0.974933	-0.031983	-0.352488	-0.824199	-0.551596	0.417795	0.681701	-0.153512	0.079774
0	-0.614655	0.381555	0.241449	-0.165871	0.338436	0.452864	-0.222002	-0.851751	0.480711	-0.390177	0.155845	-0.009712	0.118434	0.500549	0.430714	-0.262821	0.925906	0.224858	-0.951841	0.226063	0.512767	-0.835327	0.752687	0.656464	-0.511865	-0.771326	0.827131	0.84681	0.422168	-0.974123	0.342859	0.415655	-0.467755	0.987022	-0.179933	-0.662955	-0.012449	0.440162	-0.236065	-0.101704	0.902864	-0.742563	0.543745	-0.40727	0.449247	0.458679	0.680782	-0.370107	0.598192
0.025	-0.515185	-0.658275	-0.704408	-0.075831	0.343786	-0.7482	0.196768	0.536769	0.879088	-0.616753	0.148563	0.750697	-0.627965	0.11498	0.077728	0.699213	0.879298	0.904415	0.901996	0.955304	0.148696	-0.323077	-0.97666	0.804637	-0.767329	-0.954234	-0.358881	0.349029	0.373005	0.446966	0.538065	0.330694	-0.142618	-0.096462	-0.073419	0.846702	-0.002921	0.094852	-0.488274	0.239852	-0.443617	0.508428	-0.831688	-0.638583	0.958314	0.654552	-0.019891	-0.171177	0.337517
0.05	-0.740165	0.39306	-0.777779	0.755434	0.172459	-0.570459	0.063816	0.807116	-0.992903	-0.03852	0.226867	0.178429	0.264862	0.762111	0.033848	-0.668713	-0.605655	-0.941338	0.238303	0.262301	0.034283	-0.069834	-0.615427	0.278615	-0.738311	-0.476869	0.241329	0.030371	0.063777	0.834232	0.125478	0.497784	0.298167	0.287413	-0.755102	0.307216	-0.194207	0.384598	0.430005	0.433295	-0.296945	0.265267	-0.938131	0.338928	-0.525228	0.267979	-0.012336	0.598491	0.846394
0.075	-0.980843	-0.629767	0.144984	0.790759	0.314379	0.106868	0.725116	0.302743	0.034429	-0.393997	0.193905	-0.753947	0.100058	0.834914	0.585905	0.154514	0.741155	-0.207027	-0.83956	0.752361	0.011897	-0.693312	0.09258	0.103206	0.58277	0.22369	0.028896	0.5561	0.100947	0.745679	0.656008	0.808702	0.43758	0.129747	0.246782	0.278475	-0.575819	0.432129	0.045084	0.693215	-0.688654	0.600558	0.020937	-0.905662	-0.653611	0.117282	0.362574	0.036931	0.567415
0.1	0.079815	0.137045	0.35942	-0.315828	0.401971	0.011613	0.504465	0.218722	0.010566	0.456757	0.103437	0.157662	0.236083	0.059984	0.069902	0.10195	0.415568	0.539563	0.440113	0.255807	0.355038	0.825174	0.153982	0.156521	0.748911	0.420965	0.009893	0.639288	0.308365	0.018809	0.049665	0.261941	0.064067	0.024105	0.374898	0.012685	-0.429287	0.072648	0.124411	0.021535	0.365816	0.073385	0.101237	0.627356	0.223602	0.786215	0.290651	0.034974	0.613907
0.125	0.190805	0.011466	0.027593	0.561681	0.075807	0.047858	0.022343	0.340636	0.042849	0.572995	0.040853	0.329282	0.171826	0.009596	0.03002	0.08907	0.102505	0.163392	0.116223	0.005357	0.469223	0.121437	0.493595	0.511194	0.488187	0.129366	0.091514	0.028314	0.001146	0.247563	0.017473	0.028474	0.035862	0.150204	0.111312	0.11582	0.318665	0.025178	0.037529	0.011364	0.220771	0.000887	0.011023	0.32419	0.007149	0.074413	0.057388	0.06458	0.011864
0.15	0.387536	0.05865	0.659946	0.016607	0.036204	0.083336	0.014773	0.152736	0.009716	0.037978	0.197113	0.001594	0.019337	0.001046	5.6e-05	0.041135	0.031961	0.132554	0.034832	0.016598	0.216956	0.374744	0.423822	0.095189	0.023936	0.005029	0.196716	0.000693	0.020071	0.165974	0.077971	0.081252	0.017429	0.075401	0.030027	0.026999	0.094334	0.026808	0.025858	0.018549	0.034117	0.016512	0.003585	0.039802	0.003845	0.004186	0.007031	0.026078	0.022053
0.175	0.13535	0.138323	0.058749	0.030373	0.13179	0.050579	0.299951	0.107434	0.00066	0.548914	0.029167	0.051922	0.09198	0.052498	0.028763	0.068676	0.041271	0.067568	0.021818	0.00373	0.002632	0.14812	0.200323	0.059811	0.045821	0.030484	0.030952	0.000915	0.043431	0.067267	-0.959914	0.367406	0.019413	0.010853	0.032301	0.012192	0.103533	0.033344	0.035692	0.044028	0.17584	0.066949	0.102241	0.086139	0.009011	0.010476	0.080968	0.00527	0.167944
0.2	0.014459	0.002778	0.03284	0.000319	0.032198	0.0256	0.001543	0.040077	0.045784	0.264821	0.007146	0.017856	0.041258	0.028734	0.003363	0.089066	0.001446	0.24299	0.01428	0.038036	0.019864	0.038941	0.007839	0.028281	0.011655	0.005079	0.030783	0.008683	0.049051	0.015007	0.04742	0.023055	0.010674	0.003618	0.004954	0.056419	0.006243	0.072845	0.001835	0.010133	0.055159	0.054565	0.001773	0.031152	0.228715	0.02274	0.072296	0.019384	0.045227
0.225	0.011419	0.029041	0.05131	0.036096	0.061043	0.071023	0.008001	0.051696	0.052945	0.030642	0.070594	0.053064	0.020825	0.109545	0.071484	0.077914	0.012143	0.163914	0.155811	0.014748	0.006713	0.011557	0.072125	0.069203	0.056788	0.036557	0.158433	0.006664	0.055882	0.050889	0.036892	0.017831	0.009369	0.037883	0.020293	0.039894	0.020722	0.070104	0.005319	0.025169	0.005911	0.011689	0.003088	0.007222	0.06246	0.023192	0.04523	0.034019	0.026685
0.25	0.046243	0.034489	0.271958	0.107514	0.064345	0.041276	0.030272	0.04787	0.095062	0.02724	0.031087	0.022011	0.019032	0.064809	0.006061	0.064651	0.21144	0.184353	0.077952	0.010798	0.030022	0.024788	0.001195	0.063074	0.057121	0.188622	0.027883	0.003158	0.09647	0.058437	0.018578	0.015332	0.004148	0.048354	0.011944	0.02118	0.056713	0.040357	0.008554	0.006673	0.095689	0.006809	0.097701	0.033817	0.041118	0.154773	0.257334	0.06133	0.055707
0.275	0.082795	0.348852	0.630979	0.059933	0.046129	0.174415	0.009824	0.158014	0.04064	0.227406	0.02831	0.040883	0.049733	0.00537	0.01791	0.096587	0.267971	0.337429	0.042527	0.035644	0.038267	0.034845	0.017404	0.049467	0.145141	0.28595	0.135636	0.025958	0.055027	0.033012	0.049183	0.037824	0.016721	0.013266	0.06486	0.086407	0.066076	0.013809	0.057318	0.011785	0.061312	0.041782	0.068916	0.097804	0.012788	0.092075	0.081677	0.01273	0.5951
0.3	0.020601	0.1433	0.30018	0.014689	0.056144	0.096767	0.051182	0.202111	0.013874	0.477964	0.025732	0.099287	0.16507	0.039721	0.011938	0.065672	0.001618	0.101143	0.004711	0.041613	0.04582	0.057035	0.403677	0.23262	0.061664	0.025652	0.007056	0.015979	0.080379	0.141482	0.032964	0.053784	0.032647	0.017568	0.115474	0.028085	0.037059	0.022375	0.005244	0.017949	0.082422	0.020483	0.01997	0.040912	0.000668	0.157378	0.206474	0.084762	0.097508
0.325	0.046031	0.121343	0.066069	0.004262	0.018697	0.064941	0.001781	0.085438	0.06036	0.183872	0.170159	0.027412	0.089711	0.059591	0.006941	0.043077	0.038283	0.166201	0.042644	0.004117	0.195637	0.051974	0.083568	0.10132	0.258809	0.249666	0.16063	0.01655	0.060184	0.005833	0.093203	0.226381	0.019489	0.045014	0.219002	0.084774	0.021761	0.010634	0.003571	0.073722	0.232139	0.233982	0.007191	0.008229	0.030344	0.17729	0.227716	0.26107	0.093073
0.35	0.869566	0.588615	0.242966	0.24427	0.008751	-0.407732	0.050653	0.276344	0.171947	-0.865152	0.045436	0.3138	0.540413	0.049506	0.15491	0.139907	0.144138	0.568445	0.091877	0.112772	0.123373	0.240518	0.03401	0.049379	0.172714	0.030921	0.679345	0.013764	0.118099	0.016069	0.382318	0.050445	0.158806	0.005065	0.299477	0.097172	0.455864	0.01605	0.040894	0.02588	0.338633	0.072871	0.003841	0.00914	0.019491	-0.993933	0.141707	-0.159361	0.038003
0.375	0.233768	0.050859	0.010586	0.191069	0.012954	-0.393206	0.132938	0.047345	0.151211	0.617041	0.118775	0.008923	0.596954	0.087331	0.505162	0.108664	0.230154	0.03772	0.222162	0.247922	0.057863	0.241833	0.081056	0.018931	0.186229	0.600733	0.663524	0.052189	0.624788	0.016413	0.152474	0.115503	0.796575	0.136782	0.110467	0.046551	-0.609087	0.024168	0.055923	0.002575	0.134169	0.115438	0.056898	0.00512	0.000519	0.141415	0.230568	0.519696	0.213552
0.4	0.172428	0.829692	0.02472	0.101053	0.025605	0.089656	0.043639	0.214975	0.832227	0.789674	0.053581	0.007599	0.441082	0.007071	-0.819401	0.040826	0.336572	0.19275	0.209902	0.121455	0.041151	0.121874	0.006646	0.468741	0.139088	0.922048	0.108997	0.006132	0.395243	0.046398	0.439633	0.015878	0.202844	0.102289	0.094635	0.342753	0.437977	0.085606	0.050632	0.024338	0.193274	0.076842	0.025039	0.086021	0.132907	0.383333	0.621842	0.23974	0.099621
0.425	0.120315	0.107758	0.115464	0.083032	0.27535	0.122911	0.045843	0.262299	0.378821	0.256401	0.028154	0.656537	0.131823	0.050001	0.132666	0.271487	0.171565	0.560129	0.147645	0.090194	0.847084	0.167952	0.021408	0.137467	0.161193	0.091801	0.212892	0.176702	0.433831	0.065861	0.254072	0.026644	0.027991	0.206768	0.114037	0.710692	0.345139	0.343152	0.043468	0.109356	0.219714	0.42762	0.028733	0.430782	0.096094	0.342432	0.277369	0.565175	0.063147
0.45	0.3327	0.461027	0.27883	0.33597	0.595474	-0.209525	0.644899	0.049229	0.087774	0.187292	0.568691	0.459343	0.434321	0.266341	0.920211	0.172155	0.080305	0.236411	0.169492	0.377718	0.425562	-0.829756	0.255194	0.104095	0.395886	0.540094	0.250653	0.079088	0.260359	0.127396	0.362601	0.23964	0.018906	0.273533	0.157781	0.662916	0.258002	0.045862	0.557761	0.075322	0.141166	0.258265	0.062198	0.084493	0.112094	-0.282945	0.055812	-0.084294	0.193738
0.475	0.36582	0.346763	0.067368	0.899498	0.097825	0.344837	0.197293	0.184198	0.088053	0.31554	0.111528	0.28117	0.243519	-0.945546	0.456692	0.04404	0.078637	0.299629	0.004381	0.285297	0.534315	0.225186	0.740698	0.006145	0.858189	0.047575	0.059095	0.11358	0.031477	0.394092	0.17452	0.208384	0.02592	0.137687	0.155841	0.528981	-0.610026	0.073399	0.527846	0.047061	0.014229	0.089303	0.009783	0.245991	0.478804	0.428926	0.124431	0.076022	0.021622
0.5	0.391745	0.064305	0.024981	-0.612195	0.129021	0.085798	0.004662	0.14636	0.063734	-0.940318	0.07054	0.252694	0.115231	0.460461	0.177278	-0.619139	0.131449	0.086103	0.257155	0.316697	0.046919	0.209911	0.38478	0.018302	0.168612	0.267276	0.814326	0.01507	0.009264	0.255026	0.357772	0.186713	0.154369	0.43154	-0.293161	0.295937	-0.167476	0.058225	0.127501	0.45828	0.850706	0.47723	0.090734	0.057277	0.100804	0.988678	0.405871	0.067909	0.080936
0.525	0.144508	0.038526	0.064924	0.764177	0.19655	0.222288	0.136765	0.051083	0.076412	-0.962882	0.156764	0.31141	0.224569	0.315962	0.002935	-0.682827	0.048995	0.169437	0.234392	0.269487	0.060239	0.14854	0.227789	0.09611	0.039416	0.346414	0.528474	0.116051	0.056003	0.083273	0.045958	0.19754	0.245579	0.638251	0.140819	-0.667874	0.661216	0.215029	0.449213	0.378674	-0.990325	-0.522519	0.420183	0.058369	0.732143	0.55033	0.310681	0.032159	0.194508
0.55	0.266692	0.278462	0.111013	0.040348	0.157859	-0.74245	0.100611	0.814203	0.235904	0.917608	0.173587	0.237031	0.260559	0.504963	0.484871	0.333643	0.029488	0.132279	0.275658	0.306348	0.194708	0.069723	0.391485	0.822331	0.239848	0.325571	0.272535	0.177406	0.300179	0.048155	-0.823928	0.332112	0.013994	0.420585	0.010205	0.607847	0.101902	0.217981	0.225565	0.255726	0.35228	0.703813	0.905715	0.10219	0.266941	0.167798	0.134098	0.164167	0.233666
0.575	0.282871	0.305644	0.231851	0.035681	0.230464	0.584924	0.125443	0.072854	0.251215	0.826756	0.319124	0.087751	0.658171	0.337289	0.085346	0.065267	0.108824	0.138408	0.782036	0.157926	0.319472	0.047203	0.439447	0.414421	0.253857	0.08085	0.164795	0.099712	0.137715	0.568335	0.426818	0.054906	0.051534	0.02147	0.143275	0.137221	0.744262	0.154516	0.25012	0.192773	0.135736	0.262928	0.00398	0.049331	0.228583	0.672323	0.122918	0.244723	0.075443
0.6	0.393214	0.824761	0.253859	0.353079	0.439365	0.448161	0.566268	0.116557	0.409535	0.616401	0.749751	0.362238	0.884837	0.872842	0.450065	0.228952	0.616128	-0.489319	0.018246	0.04367	0.865216	0.095559	0.51263	0.468896	0.049275	0.291983	0.749439	0.092678	0.053013	0.318719	0.35443	0.012529	0.107636	0.069497	0.949876	0.413707	0.955733	0.702187	0.93425	0.291566	0.179451	0.986225	0.096996	-0.759262	0.23546	0.499666	0.058949	-0.272173	0.032171
[truncated: 153 more columns]

## Sheet: ER-T1-highF-AE
time	V<A<sFG_L	V<A<sFG_R	D<A<sFG_L	D<A<sFG_R	A<P<sFG_L	A<P<sFG_R	P<P<sFG_L	P<P<sFG_R	A<A<sTS_L	A<A<sTS_R	P<A<sTS_L	P<A<sTS_R	A<P<sTS_L	A<P<sTS_R	P<P<sTS_L	P<P<sTS_R	A<A<mFG_L	A<A<mFG_R	P<A<mFG_L	P<A<mFG_R	A<P<mFG_L	A<P<mFG_R	P<P<mFG_L	P<P<mFG_R	A<mTG_L	A<mTG_R	P<mTG_L	P<mTG_R	V<prCG_L	V<prCG_R	D<prCG_L	D<prCG_R	A<intPS_L	A<intPS_R	P<intPS_L	P<intPS_R	A<iPGang_L	A<iPGang_R	P<iPGang_L	P<iPGang_R	A<iPGsup_L	A<iPGsup_R	P<iPGsup_L	P<iPGsup_R	A<iTG_L	A<iTG_R	P<iTG_L	P<iTG_R	L<CS_L
-0.2	-0.021539	0.913271	0.474527	-0.324328	0.942038	-0.298438	-0.894054	-0.353994	0.344041	0.312521	-0.038	-0.32242	-0.174523	0.861865	-0.733862	0.211649	0.828316	0.53584	-0.476895	0.611158	0.719771	-0.142038	0.764811	0.370219	-0.15534	0.278179	-0.765044	-0.237541	0.267368	0.42856	0.269805	-0.487436	-0.80966	-0.741493	-0.870584	-0.377972	-0.714489	0.221083	0.555435	0.375076	0.143396	0.111718	-0.33187	0.685804	-0.00455	0.232581	-0.151062	0.66099	0.896282
-0.175	-0.695313	-0.457922	-0.648256	-0.542618	-0.087503	-0.173239	-0.06491	-0.408796	0.122225	-0.531094	-0.811522	0.510527	0.786178	0.736383	-0.389098	-0.525161	-0.511504	0.28479	0.709069	0.967983	-0.117749	0.670534	-0.413753	-0.13704	-0.208802	-0.897441	-0.864121	0.673952	-0.482056	0.193415	-0.784583	-0.535919	-0.400417	-0.014926	-0.053013	-0.170558	-0.434649	-0.257436	-0.943987	-0.155295	0.4726	0.988262	0.370543	-0.707581	-0.745	0.157865	0.106052	0.699879	0.748036
-0.15	-0.559002	-0.950392	-0.066655	0.338849	0.894444	-0.20819	0.739088	-0.812485	-0.269721	0.51862	0.312139	0.096603	-0.771293	0.367785	-0.536481	0.517357	0.1594	-0.159668	0.41342	-0.912849	-0.780475	0.038106	0.743361	0.314061	0.757501	0.593042	0.166209	0.2514	-0.107653	-0.666901	0.735457	0.361963	-0.160095	0.145085	0.534571	0.226552	0.993953	-0.976774	-0.855626	-0.554122	-0.117143	0.942298	0.865488	-0.294096	0.738441	-0.886817	-0.791041	0.523419	-0.358486
-0.125	0.303031	0.254926	-0.731923	0.15338	0.025911	0.018694	0.104327	0.698457	0.345015	-0.686612	0.517785	0.117826	0.262382	0.187776	0.370868	-0.867927	0.940556	0.595369	0.729562	0.682837	0.153601	0.751058	-0.347425	0.032839	0.701945	-0.747141	0.519913	-0.758439	-0.135046	-0.008683	-0.432005	0.176056	0.015892	0.115081	0.180071	-0.519121	0.126764	-0.666434	0.434433	0.198777	-0.124189	0.249999	0.676489	0.19839	0.560226	-0.212324	0.842949	0.201754	0.507719
-0.1	0.766926	0.282295	-0.746005	0.665049	0.901984	0.500783	0.727567	0.95927	0.66564	0.983178	-0.527281	-0.448437	-0.60236	0.985729	0.182485	-0.671886	0.825301	0.281152	0.931388	0.163987	0.238711	0.933311	-0.820408	0.330838	-0.155235	-0.087253	-0.906364	0.861448	0.766088	-0.194747	-0.513476	-0.630607	0.044311	0.819257	0.190943	0.198946	0.363468	0.430147	0.710597	0.036795	0.339853	-0.246761	0.300426	0.433649	-0.268102	-0.084578	-0.800153	-0.868527	-0.625634
-0.075	0.829868	0.511777	0.482162	-0.189579	0.768274	0.253714	0.868616	0.954096	0.421436	-0.153547	-0.330189	-0.962847	-0.501934	0.474861	-0.253686	-0.635531	0.299493	0.714906	-0.561955	-0.392855	-0.289423	-0.021043	0.13971	-0.124514	-0.191463	-0.075569	-0.488494	-0.58711	-0.543712	-0.698927	-0.396826	-0.464774	-0.170108	-0.863606	-0.034018	0.433728	-0.017409	-0.851074	-0.047164	0.600293	-0.908615	0.30304	0.86505	0.068852	-0.663119	-0.006164	-0.248376	-0.012441	-0.279923
-0.05	-0.585187	-0.056615	0.580318	0.136307	-0.634327	0.45814	0.569998	-0.451265	-0.812026	-0.965134	0.386169	0.575918	-0.263216	-0.847245	-0.446176	0.930938	-0.390352	0.634151	-0.190099	-0.475424	-0.307178	-0.658735	-0.961823	-0.443075	0.823101	-0.456675	0.339976	-0.358111	0.874487	0.584233	-0.150032	-0.529145	-0.157259	-0.585918	-0.196022	0.301743	-0.010878	0.604953	-0.886986	-0.983327	0.37967	0.146869	0.82619	0.14443	0.721484	-0.185576	-0.675046	-0.406409	-0.264008
-0.025	0.851941	-0.166808	0.032162	0.163278	-0.476794	0.953377	0.393511	-0.205445	-0.030922	-0.518155	-0.396406	-0.037297	-0.314041	-0.567974	0.620893	-0.802234	-0.009425	-0.367875	-0.038136	-0.024525	0.70629	0.654881	-0.501468	-0.923766	0.932232	0.46463	-0.217781	0.703564	0.598802	0.644763	-0.149473	-0.0368	-0.561786	0.295876	-0.68708	-0.299683	0.720363	0.424972	-0.299297	-0.011194	-0.055864	-0.397372	-0.737842	0.830053	-0.70552	0.863088	-0.823631	-0.415566	0.678983
0	0.489905	-0.426135	0.386052	0.154175	0.543325	0.945926	-0.498937	-0.813706	-0.794813	-0.699628	-0.112693	0.798981	-0.236467	-0.810237	0.853462	0.417862	-0.059536	-0.864644	-0.398137	-0.04501	0.660212	-0.187556	-0.406654	-0.786023	0.636051	-0.769007	-0.214448	0.356909	-0.445425	0.636301	-0.648766	-0.713192	0.746483	0.237867	-0.358945	-0.338121	-0.802615	0.691034	-0.414688	-0.375472	-0.101505	-0.641845	-0.393224	0.718773	0.680204	0.131438	-0.193493	-0.11713	0.923178
0.025	0.211616	0.722755	0.392861	0.112865	-0.236221	-0.017827	0.799223	-0.711603	0.922765	0.374275	-0.186052	0.35795	-0.521853	0.597429	-0.072055	0.112018	-0.498667	0.660011	-0.074264	-0.871994	-0.169397	-0.87396	0.99857	-0.250643	-0.608242	0.189471	-0.351153	-0.423168	-0.016605	0.972001	-0.037731	-0.014281	-0.577164	0.463306	-0.105224	-0.845283	-0.573173	0.556329	-0.010986	-0.357912	-0.200569	-0.785794	-0.07625	0.680496	-0.138012	0.332352	-0.388462	0.539463	-0.097829
0.05	0.709941	-0.098738	0.604128	0.472525	0.367323	0.854312	0.496826	-0.404137	0.998721	0.532042	0.422092	-0.829214	-0.06818	0.317988	0.997494	-0.994058	-0.063083	-0.717477	-0.043875	0.272902	-0.735168	0.238094	-0.07523	0.267379	-0.883429	0.270301	-0.297199	-0.028697	-0.458557	0.208719	0.979546	0.960159	0.203218	0.90166	0.602416	0.687914	0.191893	0.870805	-0.413755	-0.271215	-0.175561	0.36653	0.598837	0.82259	-0.419577	0.663441	-0.576297	-0.336948	-0.394303
0.075	0.441898	-0.053264	0.449657	-0.712339	-0.848615	-0.31616	0.431822	0.588752	0.627391	0.402346	0.420321	0.89919	0.335021	0.035834	0.417321	0.081166	-0.005728	-0.58212	-0.870998	0.958298	0.533952	0.555863	-0.947619	0.131757	0.734142	-0.026133	-0.235824	0.768873	-0.957646	0.259352	-0.776548	0.994973	0.066463	-0.791175	0.919555	0.380766	0.476018	-0.771043	0.775112	0.563535	-0.143573	0.100947	0.40474	0.174268	0.70048	0.085902	-0.915847	0.821297	-0.12131
0.1	0.136836	0.504489	0.18679	0.993387	0.883824	-0.164515	0.499133	0.203295	-0.151987	-0.829063	0.936589	0.440486	0.441419	0.128619	0.650674	0.038545	-0.035843	-0.38378	-0.029217	-0.274775	0.136735	0.686501	0.86241	0.662643	-0.827225	0.735496	0.400482	0.109852	-0.241734	0.62092	0.1797	0.951924	-0.784235	0.233129	0.015101	0.140013	0.141796	0.236545	0.069298	0.099948	-0.136939	0.151027	0.154307	0.104945	0.929514	0.02183	0.23702	0.622456	0.444331
0.125	0.136974	0.268909	0.281932	0.462654	0.366106	0.687321	0.062798	0.153424	-0.543838	0.810085	-0.922417	0.43428	0.727503	0.190566	0.188469	0.073861	-0.419693	-0.454084	-0.504931	0.078955	0.068827	0.449299	0.892089	0.020722	0.548689	0.218449	0.137833	-0.103125	-0.43458	0.237229	0.479908	0.241525	0.593762	0.235783	0.003749	0.124647	0.281682	0.307763	0.012746	0.175019	-0.536028	0.402648	0.137624	0.180359	-0.264167	0.061271	0.219251	0.638137	-0.523785
0.15	0.204761	0.806754	0.110326	0.020365	0.047425	0.129331	0.295954	0.152271	-0.738332	-0.541032	0.827163	0.463346	0.704756	0.01039	0.096142	0.07324	0.825403	-0.626726	0.37465	0.104858	0.021502	0.306567	0.970504	0.836194	0.183304	0.036655	0.204621	0.125052	0.663517	0.270689	0.851466	0.022502	0.063048	0.186597	0.045044	0.031357	0.226552	0.13552	0.030819	0.000834	0.078505	0.027739	0.200184	0.04103	0.228729	0.198314	0.072709	0.284124	0.264867
0.175	0.087237	0.109577	0.232176	0.008839	0.130095	0.388273	0.316319	0.324619	-0.993268	0.081935	0.087247	0.768721	0.028224	0.163561	0.255697	0.083014	0.909542	0.022819	0.359608	0.558922	0.002563	0.195402	0.468793	0.121347	0.277085	0.018844	0.029746	0.677207	-0.874886	0.022096	0.790981	0.07983	0.060641	0.009672	0.225912	0.000376	0.138923	0.086144	0.078811	0.003365	0.311659	0.034057	0.017369	0.111461	0.055223	0.145397	0.323624	0.734616	0.140749
0.2	0.039438	0.066371	0.075475	0.017347	0.086125	0.019188	0.110258	0.010781	0.739692	0.044969	0.228821	0.059516	0.004585	0.005623	0.242759	0.050287	0.126256	0.040909	0.028611	0.93179	0.013594	0.069308	0.033687	0.001098	0.704465	0.054088	0.008969	0.141271	0.207461	0.071484	0.152905	0.130079	0.00924	0.018952	0.035698	0.105398	0.012655	0.040058	0.037868	0.008927	0.161747	0.021533	0.053542	0.187149	0.275933	0.005464	0.22281	0.16654	0.13467
0.225	0.007618	0.064504	0.059454	0.003421	0.021457	0.129009	0.013995	0.058557	0.216018	0.003435	0.107208	0.233201	0.00542	0.022164	0.006581	0.165734	0.156189	0.06685	0.128236	-0.95133	0.023272	0.108374	0.033086	0.001349	0.217215	0.143781	0.181829	0.253289	0.178713	0.082413	0.405331	0.12017	0.021071	0.050361	0.012545	0.056099	0.02141	0.172498	0.022292	0.14015	0.144424	0.077378	0.11659	0.026065	0.035237	0.086124	0.240123	0.064045	0.168509
0.25	0.006853	0.019381	0.091981	0.019166	0.262012	0.284183	0.164117	0.162785	0.299578	0.007124	0.093541	0.028801	0.075447	0.057747	0.056617	0.096766	0.672118	0.030176	0.455385	0.321508	0.27269	0.176583	0.019581	0.170931	0.231828	0.06876	0.208877	0.019956	0.364899	0.03175	0.327975	0.144661	0.056578	0.050656	0.150561	0.036958	0.081669	0.12897	0.047471	0.020239	0.017632	0.025923	0.164628	0.084083	0.395754	0.052401	0.424998	0.269082	0.244057
0.275	0.006529	0.035532	0.069862	0.081757	0.175099	0.405177	0.185918	0.225856	-0.300023	0.096229	0.526211	0.025124	0.071289	0.135399	0.105737	0.369614	-0.287776	0.226506	-0.808381	0.284719	0.240509	0.173916	0.251846	0.049793	0.35612	0.035616	0.620797	0.162	0.44921	0.000997	0.605185	0.074205	0.072298	0.063929	0.157438	0.021618	0.080531	0.141535	0.021647	0.089789	0.307225	0.013016	0.178963	0.068914	0.215723	0.066876	0.9416	-0.27097	0.834036
0.3	0.059895	0.062226	0.186764	0.14171	0.098756	0.861259	0.824882	0.280762	-0.442415	0.077694	0.089114	0.147863	0.109712	0.061117	-0.899522	0.333018	0.399609	0.200233	-0.868969	0.309336	0.149688	0.130693	0.148222	0.732405	0.071306	0.04634	0.084695	0.112784	-0.931844	0.002432	-0.621709	-0.413675	0.004868	0.078493	0.070263	0.055968	0.050898	0.04436	0.079028	0.04952	0.199821	0.043488	0.079433	0.100044	0.512038	0.421158	0.064695	-0.227723	0.294077
0.325	0.035729	0.245746	0.088402	0.049213	0.013419	0.370721	0.281738	-0.892051	0.328423	0.168626	0.14114	0.280236	0.497936	0.079191	0.356068	0.369024	0.029246	0.371553	0.048081	0.043483	0.00781	0.378724	0.048765	0.691268	0.749224	0.044108	0.037683	0.13331	0.703941	0.343363	0.283209	0.596515	0.008993	0.058225	0.120723	0.042042	0.240468	0.086442	0.04005	0.126341	0.011812	0.01145	0.011145	0.018848	0.091559	0.077472	0.076258	-0.259532	0.185828
0.35	0.251592	0.965847	0.020367	0.2515	0.093498	0.213952	0.077124	0.468094	0.14415	-0.833617	-0.849966	0.212327	0.330294	0.09152	0.08723	0.339181	0.332693	0.254191	0.490116	0.079577	0.023238	0.125373	0.037427	0.082203	0.452816	0.018312	0.207044	0.073651	0.054093	0.04035	0.011742	0.084527	0.020741	0.081057	0.056016	0.023588	0.043868	0.234412	0.023763	0.081277	0.40484	0.008317	0.074851	0.040933	0.622988	0.046207	0.055097	-0.247601	0.005862
0.375	0.103376	0.062797	0.041003	0.104806	0.123782	0.067089	0.008435	0.148885	0.086944	0.080359	-0.315121	0.085626	0.293101	0.061618	0.203975	0.408061	-0.772394	0.229038	0.181901	0.094464	0.010386	0.220698	0.007866	0.185846	0.646287	0.158645	0.455739	0.297934	0.052486	0.057638	0.044716	0.160694	0.059466	0.065397	0.004777	0.10878	0.094135	0.717144	0.039228	0.107443	0.502327	0.068949	0.4583	0.070655	0.199584	0.219109	0.790271	-0.538374	0.27752
0.4	0.19394	0.035885	0.036374	0.00889	0.262042	0.148299	0.028364	0.030176	0.406281	0.005383	-0.777385	0.270035	0.061408	0.129182	-0.813565	0.236694	0.387354	0.242436	0.765221	0.790063	0.030025	0.272063	0.00308	0.23267	-0.461108	0.090832	0.160099	0.501309	0.181171	0.200626	0.982677	0.712731	0.060723	0.084535	0.253173	0.167784	0.619134	0.624215	0.18193	0.140827	0.424285	0.009566	0.060114	0.14065	0.38435	0.640451	-0.715124	0.49006	0.126334
0.425	0.010006	0.010914	0.328614	0.150402	0.360714	0.029238	0.026508	0.259977	-0.828125	0.104351	0.875651	0.974533	0.171608	-0.525588	0.180201	-0.159518	0.213408	0.089616	-0.053872	0.370447	0.007746	0.235001	0.048669	0.088681	-0.705186	0.084987	-0.690069	-0.538042	0.043809	0.114456	-0.52388	-0.936908	0.216147	0.111541	0.506264	0.181681	0.281405	0.223753	0.182106	0.683041	0.456238	0.084862	0.025298	0.661068	-0.736418	0.37095	-0.339529	-0.494751	0.31767
0.45	0.037292	0.634165	0.152963	0.084228	0.532073	0.339963	0.344828	0.592693	0.656854	0.982802	0.518194	-0.516311	0.226818	-0.872488	0.332709	-0.168529	0.249082	0.421211	-0.037528	-0.615715	0.51119	0.202222	0.361755	0.421399	-0.485265	0.326868	-0.977498	-0.246633	-0.998527	0.009291	-0.686439	0.604128	0.345212	0.874257	-0.511216	0.565554	0.811377	0.561902	0.294363	-0.779685	0.384242	0.311839	0.07129	0.581598	0.069012	0.119358	-0.006815	-0.094431	0.509884
0.475	0.368684	-0.9485	0.028878	0.236179	0.095859	-0.257421	-0.385692	0.271342	0.829831	-0.657055	0.704113	-0.01023	0.710104	0.718985	0.709885	0.385906	0.275542	0.706708	-0.162424	-0.40743	0.104596	0.366269	0.163037	-0.648101	0.978042	-0.395708	-0.414756	0.715606	0.409557	0.071733	-0.23425	0.702872	0.452313	0.978762	0.332165	0.962707	0.439428	0.723218	0.056389	-0.051311	0.792749	0.103283	0.246943	0.262199	0.547451	0.355242	-0.357703	-0.767753	0.005288
0.5	0.173238	-0.531333	0.347541	0.570225	0.44975	0.596684	-0.671935	0.37741	-0.120651	-0.174948	0.785867	0.760999	0.4347	0.26753	0.398897	0.385302	0.31444	-0.220584	-0.263614	-0.843998	0.098428	0.112582	0.307861	0.223677	-0.80861	-0.020021	-0.9828	-0.730727	0.4178	-0.991954	-0.845907	0.311034	0.300638	0.597031	0.2246	0.516334	0.198015	0.409681	0.463703	-0.643529	0.724158	0.273257	0.074461	0.119873	0.24931	0.553092	-0.588601	0.30422	0.211104
0.525	0.257553	0.657804	0.175179	-0.063498	0.664639	-0.630679	0.118436	-0.507712	-0.123676	-0.103164	-0.955808	0.880064	-0.27517	0.451035	-0.684395	0.974221	-0.211702	-0.903124	0.994411	0.182932	0.208475	0.366703	0.530093	-0.672587	-0.044959	-0.046995	0.735134	-0.952064	-0.11224	0.615	-0.90202	0.673757	0.832228	-0.684247	0.416068	0.627416	0.180148	0.205941	-0.756325	0.476527	0.997219	0.046753	0.498278	0.197705	0.488589	-0.736482	-0.040352	-0.73757	0.366618
0.55	-0.407794	-0.972987	0.002857	0.32791	0.982671	-0.722528	0.233196	0.9623	0.921363	0.56634	0.133205	0.461552	-0.46306	-0.499973	-0.060729	-0.53136	0.511604	-0.443014	0.908795	-0.594701	0.058103	-0.41391	-0.041866	-0.654733	0.166782	-0.763461	-0.982834	0.892407	0.807885	0.143434	-0.127119	0.652076	-0.263935	0.740527	-0.77491	0.603639	0.873826	0.611948	-0.0148	-0.716935	0.184971	0.062171	-0.95238	-0.915473	0.210997	0.943828	-0.226488	0.909738	0.44282
0.575	0.535184	0.588078	0.043518	0.660162	-0.462353	0.942371	0.977195	-0.124745	0.192942	0.110046	0.138297	0.578152	0.355045	-0.079471	0.978542	0.71345	0.39377	-0.760817	-0.009396	-0.537519	0.136572	-0.454464	0.798108	-0.421004	0.541272	0.419707	0.585569	0.708559	0.335921	0.09651	-0.43068	0.845324	-0.085004	0.495753	-0.021902	0.692315	-0.507562	0.709304	-0.451912	0.834182	0.392926	0.091002	0.01527	-0.427376	0.459453	0.758547	0.044996	0.492055	0.347523
0.6	0.280099	0.348515	0.117413	0.358298	-0.067331	-0.341781	0.562209	0.654378	-0.770868	0.412337	0.645063	0.823279	0.601878	-0.300757	0.756591	-0.701479	0.831366	-0.465198	-0.077211	-0.12669	0.238514	0.408819	-0.754085	0.761371	-0.178804	0.595413	-0.343333	-0.347192	-0.147471	0.155339	-0.157169	0.812365	-0.931964	0.277394	-0.020192	0.594875	0.510294	-0.10271	-0.902858	-0.859639	-0.507357	0.066183	0.130531	-0.267463	0.453561	0.308773	-0.776628	-0.121858	0.198801
[truncated: 153 more columns]

## Sheet: ER-T1-highF-FE
time	V<A<sFG_L	V<A<sFG_R	D<A<sFG_L	D<A<sFG_R	A<P<sFG_L	A<P<sFG_R	P<P<sFG_L	P<P<sFG_R	A<A<sTS_L	A<A<sTS_R	P<A<sTS_L	P<A<sTS_R	A<P<sTS_L	A<P<sTS_R	P<P<sTS_L	P<P<sTS_R	A<A<mFG_L	A<A<mFG_R	P<A<mFG_L	P<A<mFG_R	A<P<mFG_L	A<P<mFG_R	P<P<mFG_L	P<P<mFG_R	A<mTG_L	A<mTG_R	P<mTG_L	P<mTG_R	V<prCG_L	V<prCG_R	D<prCG_L	D<prCG_R	A<intPS_L	A<intPS_R	P<intPS_L	P<intPS_R	A<iPGang_L	A<iPGang_R	P<iPGang_L	P<iPGang_R	A<iPGsup_L	A<iPGsup_R	P<iPGsup_L	P<iPGsup_R	A<iTG_L	A<iTG_R	P<iTG_L	P<iTG_R	L<CS_L
-0.2	0.852334	0.521615	-0.73429	-0.259867	-0.88141	-0.233254	0.956972	-0.565309	-0.710045	0.309611	0.775638	0.111371	-0.057632	0.443123	-0.729374	-0.375236	-0.294242	-0.957685	0.588478	-0.389659	-0.275269	-0.178847	-0.021978	-0.139895	-0.160238	-0.140172	-0.412708	-0.306282	0.697274	-0.373413	-0.198239	-0.40014	0.580929	-0.601227	-0.619881	0.503145	0.113419	-0.685541	0.121274	-0.762082	-0.013585	-0.72825	0.489351	-0.260579	0.976752	0.225581	-0.600379	-0.110059	-0.688386
-0.175	-0.016139	-0.292291	-0.518404	0.486317	0.167282	0.325815	0.247479	0.675304	0.549691	-0.328417	0.6121	-0.198194	-0.662613	0.617621	0.389879	0.704336	0.635258	-0.027252	0.940577	-0.20674	-0.863108	-0.805643	0.249	-0.591695	0.488937	-0.456459	0.727763	0.371264	-0.415108	-0.071388	0.314331	0.447066	0.143815	-0.485882	0.300342	-0.025301	0.022664	0.790151	0.916617	-0.007092	-0.035606	0.726498	-0.288298	0.220166	0.692973	-0.366207	0.527788	0.25434	0.198284
-0.15	-0.770632	0.315243	0.816717	0.925847	0.585473	0.045289	0.0112	0.104917	-0.56194	0.875734	-0.508311	0.962194	0.059036	0.181344	0.278995	0.458746	0.919816	0.286572	0.870836	-0.261275	-0.890079	0.301735	0.215277	0.190106	0.260484	0.821828	-0.939465	-0.520442	-0.205443	0.715365	0.236676	0.589992	0.046352	0.519091	0.763402	0.343709	0.998704	0.232597	0.248452	0.634006	-0.957615	0.360745	-0.904594	-0.362319	0.24654	-0.109081	0.289511	0.289947	-0.537131
-0.125	0.527701	0.287895	0.459384	-0.48197	-0.671566	0.748506	0.506526	0.227421	0.158485	-0.305543	-0.089593	0.335446	0.16407	0.578204	0.368116	0.826923	-0.111988	0.265448	0.892966	0.180396	0.795571	0.342336	0.237467	0.341457	0.99637	-0.098969	0.714578	0.007461	0.18627	-0.407944	-0.381763	0.082228	-0.114829	0.863418	-0.655584	0.168169	-0.546078	-0.693467	-0.587708	0.216472	0.04129	-0.349989	0.480226	0.631123	-0.846423	-0.427036	-0.851018	0.710194	0.209492
-0.1	0.119778	-0.973852	0.465832	-0.950859	-0.009729	0.39791	0.912093	-0.018977	0.597594	-0.169168	-0.440216	0.775816	-0.295463	-0.00524	-0.328505	-0.595874	0.092622	-0.275492	-0.801529	0.014253	-0.571841	0.425945	-0.59621	0.976542	-0.687664	0.815623	-0.112081	-0.308986	0.442621	0.293538	-0.198645	-0.709261	-0.511237	-0.654545	0.957408	0.544327	0.609041	-0.974243	-0.108453	0.07011	0.705328	0.540523	-0.208962	0.389814	0.841236	0.490604	-0.689294	0.501659	-0.591769
-0.075	-0.222136	0.843707	0.946497	0.853127	-0.778727	-0.462713	-0.279909	-0.276139	0.314052	0.794435	-0.356929	0.741006	-0.768129	-0.150388	-0.610742	-0.166722	0.615583	0.359493	-0.328378	-0.811653	-0.043785	-0.437696	-0.405676	-0.447887	0.854817	0.242718	-0.42691	-0.283638	-0.843	0.018523	-0.393882	-0.156644	0.666057	0.638389	0.209229	0.738439	-0.104063	-0.748803	0.698381	-0.096586	0.328954	0.336678	0.705845	-0.665481	0.862457	-0.755035	0.860817	-0.094076	0.918971
-0.05	-0.68205	0.180163	0.02321	0.621438	0.545025	-0.519501	0.233507	0.511823	0.869561	0.06449	0.515705	0.412215	0.008553	-0.642957	-0.48102	0.877735	-0.28998	0.250116	-0.957629	0.445816	-0.434294	-0.778708	-0.228953	-0.957134	-0.065896	-0.318822	0.627527	-0.090558	0.079746	-0.363177	0.686554	-0.807272	0.703426	-0.413298	0.702278	-0.662141	0.702499	-0.256201	-0.054254	-0.511702	0.972212	-0.069906	-0.753744	-0.136654	0.865095	-0.301821	0.441579	-0.041857	-0.567692
-0.025	-0.215368	0.418949	0.27875	-0.403829	0.836314	0.696586	0.856839	-0.616426	-0.072346	0.524652	-0.429034	-0.04463	0.761258	0.603815	-0.683968	0.743426	-0.723058	-0.791685	-0.353714	0.500698	-0.92847	0.938161	0.360512	-0.275531	-0.043018	-0.046847	-0.121329	-0.107024	0.260096	-0.324508	-0.140377	0.751801	-0.634469	-0.378522	0.626844	0.367476	0.12082	0.178185	-0.79184	0.045426	-0.663892	-0.341836	0.353533	-0.127532	0.765342	-0.218099	-0.841746	-0.454434	-0.741632
0	-0.088517	0.736126	0.476675	-0.132609	0.494856	-0.964188	-0.708614	0.046519	-0.12219	-0.255198	-0.194305	-0.036978	-0.108607	0.931008	-0.800351	0.930072	-0.864817	0.473321	0.180972	-0.602961	0.288967	-0.103051	0.894686	-0.441528	0.736177	-0.062979	-0.207151	-0.708936	0.561599	-0.362876	-0.769755	-0.253596	-0.074291	-0.560969	-0.798	-0.503011	-0.272907	0.69863	-0.461387	0.162611	-0.550017	-0.724816	-0.341118	-0.994327	-0.161739	-0.907104	0.825442	-0.035824	0.293841
0.025	-0.521551	0.038059	0.035812	-0.956339	0.629721	0.459173	0.194918	0.633646	0.402914	0.904569	-0.652682	-0.571541	-0.198764	0.489774	-0.440252	0.344629	0.559699	0.330516	0.396244	0.322969	-0.94461	-0.513883	0.349096	-0.980693	0.357052	-0.160177	0.792521	0.451262	0.293505	0.586452	0.545737	-0.536589	0.125088	0.85093	0.444698	0.806307	0.408172	0.366418	0.070391	0.435537	-0.861873	0.412647	-0.842128	-0.324945	0.002839	0.667923	0.302068	-0.760513	0.867849
0.05	0.455128	0.408315	0.060835	0.564757	-0.799691	-0.65581	0.194535	-0.63418	0.180702	0.173121	-0.207871	-0.697767	-0.632431	0.328294	-0.113995	0.213391	-0.288069	-0.789148	-0.850671	-0.208723	0.726439	0.758194	0.425949	0.451884	0.247252	-0.734693	-0.16964	0.188127	0.672129	0.222011	-0.34242	-0.265618	-0.704553	0.38323	0.381913	0.063995	0.810688	0.366677	-0.91289	0.102528	0.638859	-0.69828	-0.754695	0.681607	0.314094	0.0704	-0.278555	0.262582	-0.716334
0.075	0.2715	-0.517567	0.327978	-0.916915	-0.966936	0.677235	-0.75138	0.363062	-0.929495	0.405426	-0.109897	0.365489	-0.439716	0.42483	0.328441	0.034715	0.242073	-0.360618	-0.81677	0.020798	0.194369	0.040736	0.280894	-0.953129	-0.750022	0.204805	-0.596619	0.180137	0.080271	0.16907	0.282272	0.181324	-0.384086	0.03434	0.123105	0.028783	0.666649	0.056084	0.144699	0.015342	0.338345	-0.193385	-0.593364	0.312249	-0.528402	-0.787498	0.62977	0.164235	0.880826
0.1	-0.854686	-0.30015	-0.741555	-0.073804	-0.895287	-0.596834	0.625761	0.547478	0.516022	0.943952	-0.451865	0.32808	0.454972	0.061078	0.083976	0.064895	0.509254	0.966932	0.197451	0.089686	0.737637	0.12145	0.217733	-0.8806	-0.879606	0.044861	-0.671045	0.215331	-0.722814	0.119494	0.252908	0.489998	-0.853059	0.001372	0.015183	0.028933	0.193676	0.076098	0.056082	0.058002	0.111365	0.12154	0.207639	0.095172	0.313325	0.37258	0.891375	0.00998	-0.643179
0.125	-0.246144	0.616818	0.375231	0.323494	0.208821	0.507495	0.364482	0.179301	0.109068	0.302392	-0.894441	0.349733	0.445058	0.113665	0.115129	0.181999	-0.312713	0.408198	0.012853	0.351058	-0.879758	0.06362	0.030431	0.22016	0.633226	0.235919	0.085488	0.454016	0.594596	0.077201	0.347817	0.0362	0.356704	0.02196	0.025457	0.066862	0.055515	0.06956	0.060899	0.008987	0.031614	0.354024	0.106484	0.145158	0.304608	0.260002	0.610895	0.019296	0.946584
0.15	0.490747	0.363966	0.139315	0.143338	0.041005	0.084902	0.346184	-0.218449	0.662532	0.012934	0.242384	0.098945	0.267073	0.007621	0.297389	0.1517	0.428485	0.106391	0.114298	0.254076	0.739219	0.002417	0.058539	0.337881	-0.830626	0.110727	0.227219	0.055546	0.314184	0.060883	0.208244	0.003173	0.015828	0.017313	0.030867	0.001681	0.033526	0.014807	0.035216	0.009592	0.013055	0.083892	0.071523	0.036568	0.406183	0.164429	0.223157	0.082354	0.474472
0.175	0.173253	0.006004	0.161741	0.147377	0.122069	0.089171	0.436613	0.736197	0.193469	0.01733	0.010788	0.172707	0.243226	0.021105	0.115766	0.05869	0.359095	0.094357	0.044565	0.210546	-0.427004	0.326724	0.174519	0.421686	0.298143	0.138025	0.736895	0.207386	0.040302	0.111098	0.734808	0.175362	0.261662	0.001838	0.02378	0.000818	0.200457	0.045752	0.191784	0.01544	0.085254	0.126774	0.032579	0.299133	0.141878	0.226717	0.169269	0.125242	0.184511
0.2	0.263244	0.012979	0.009386	0.01144	0.022174	0.038824	0.024273	0.115861	0.004194	0.167728	0.117412	0.017426	0.040471	0.123805	0.052989	0.135427	0.026713	0.049605	0.133971	0.010046	0.135315	0.02638	0.02728	0.007117	0.058824	0.15917	0.155282	0.030196	0.044907	0.041049	0.019091	0.034376	0.039081	0.010143	0.009797	0.046119	0.048087	0.069109	0.010339	0.007326	0.050292	0.015203	0.002533	0.048048	0.049484	0.033477	0.074557	0.041938	0.141007
0.225	0.086624	0.005601	0.037319	0.054708	0.230633	0.2902	0.021103	0.090017	0.16239	0.163587	0.089488	0.016753	0.071417	0.147083	0.031119	0.110623	0.005984	0.099734	0.058561	0.002009	0.038372	0.152696	0.055817	0.002595	0.013338	0.079653	0.182112	0.012002	0.07704	0.106122	0.003263	0.045841	0.016537	0.029053	0.010171	0.064457	0.018562	0.144937	0.007937	0.060479	0.07983	0.039528	0.066508	0.090828	0.094362	0.074467	0.448399	0.006534	0.038278
0.25	0.084869	0.622165	0.233529	0.135382	0.239496	0.238534	0.049979	0.051518	0.077814	0.745136	0.176572	0.111194	0.321594	0.129576	0.04629	0.219541	0.004154	0.016251	0.197865	0.021757	0.038628	0.168613	0.095437	0.051384	0.239903	0.428746	0.680255	0.08856	0.131507	0.108731	0.087767	0.03565	0.156365	0.113632	0.057144	0.083516	0.024504	0.044177	0.015488	0.023167	0.163683	0.016063	0.083743	0.100872	-0.376426	-0.974687	0.83917	0.090419	0.034161
0.275	0.473905	0.086004	0.108341	0.071909	0.142587	0.627295	0.073841	0.131899	0.356538	0.140378	0.115149	0.151872	0.476671	0.066133	0.319587	0.121069	0.227071	0.048442	0.179138	0.237473	0.075833	0.081991	0.133903	0.068002	-0.144403	0.095095	0.254372	0.042673	0.497442	0.145272	0.17495	0.009075	0.223427	0.034719	0.008539	0.012245	0.051772	0.045467	0.03411	0.059208	0.125747	0.038293	0.188983	0.013276	0.230879	0.780013	0.789949	0.034423	0.129026
0.3	0.766952	0.086431	0.187163	0.020734	0.102946	0.213722	0.494419	0.238257	0.330694	0.306215	0.29743	0.137294	0.142948	0.124379	0.33856	0.135065	0.03973	0.024127	-0.795786	0.061641	0.336716	0.157583	0.024029	0.083236	0.251936	0.295508	0.193691	0.180906	0.296339	0.077149	0.461735	0.06477	0.180138	0.039862	0.09792	0.0101	0.081127	0.100388	0.039018	0.143408	0.161971	0.046299	0.14744	0.083199	0.200939	0.460752	0.564743	0.088567	0.084166
0.325	-0.888711	-0.786709	0.624672	0.048588	0.24172	0.22992	0.059032	0.163519	0.295586	0.38096	0.525284	0.166769	0.140762	0.127835	0.128444	0.117042	0.003811	0.685232	0.382829	0.068397	0.175516	0.060456	0.006687	0.153521	0.217576	0.113478	0.354906	0.220333	0.050294	0.024581	0.503848	0.03278	0.056471	0.032604	0.102128	0.0227	0.122668	0.069475	0.037597	0.267069	0.083808	0.037994	0.187936	0.049548	0.299867	0.051869	0.348524	0.862237	0.16594
0.35	0.239293	0.181031	0.44444	0.13548	0.461682	0.204978	0.052195	0.093739	0.118381	0.141895	0.334008	0.002321	-0.337982	0.029537	0.027438	0.238249	0.332987	0.079216	0.078914	0.055711	0.673559	0.039727	0.018545	0.220757	0.231859	0.007829	0.550488	0.14899	0.038958	0.026836	0.106281	0.007074	0.163254	0.05515	0.070084	0.215928	0.108386	0.015424	0.006164	0.092012	0.000566	0.010148	0.008562	0.008496	0.154403	0.008607	0.238342	0.029501	0.644385
0.375	0.315991	0.162575	0.019325	0.071369	0.08136	0.174392	0.176961	0.093894	0.052259	-0.788244	-0.772494	0.028495	-0.150944	0.26086	0.325267	0.220334	0.284294	0.019157	0.058068	0.004982	0.050183	0.082049	0.148292	0.210546	0.087649	0.01388	0.103495	-0.506526	0.183409	0.067138	0.383755	0.010214	0.991411	0.082904	0.245299	0.09015	0.124542	0.125946	-0.92996	0.019804	0.082928	0.021421	0.458485	0.199545	0.022369	-0.542048	0.096227	0.032713	0.09455
0.4	0.146294	0.065119	0.00571	0.27272	0.139815	0.286478	0.661671	0.419473	0.195306	0.360825	-0.948314	0.232049	-0.784226	0.33012	0.431029	0.54305	0.392541	0.364161	0.085308	0.165781	0.007548	0.268444	0.036328	0.142171	0.8626	0.010694	0.196189	0.640271	0.158854	0.209781	0.269014	0.090784	0.666642	0.446822	0.08211	0.074363	0.049672	0.319131	0.296327	0.019667	0.043216	0.146044	0.319098	0.086581	0.045966	-0.272241	0.406478	0.241849	0.128957
0.425	0.06682	0.280888	0.037568	0.915045	0.113647	0.319774	0.465083	0.224928	0.313209	0.40775	-0.685671	-0.920382	-0.665686	0.559257	0.227031	0.376346	0.151063	0.463336	0.165374	0.161464	0.025985	0.300138	0.191039	0.286117	-0.016379	0.183887	-0.749131	0.183833	0.105636	0.134658	0.584011	0.195576	0.108316	-0.624501	0.049202	0.194303	0.35588	0.209889	0.215622	0.036265	0.262537	0.128955	0.155752	0.184767	0.372671	-0.075082	-0.823363	0.174662	0.201459
0.45	0.504115	0.4378	0.172053	0.128251	0.19361	-0.851804	0.194544	0.552053	0.424352	0.491176	-0.797273	0.438282	0.729902	0.397758	0.154285	0.46731	0.74071	0.123094	0.055172	0.195634	0.968838	0.115197	0.15005	0.06934	-0.052708	-0.470841	0.87978	0.428392	0.406055	0.079078	0.553151	0.31103	0.355184	0.724837	0.273737	0.130097	0.504619	0.376249	0.502843	0.378295	0.059925	0.12245	0.046635	0.652576	0.160251	-0.124129	-0.213019	-0.176682	0.294157
0.475	0.363715	0.10494	0.021155	0.273543	0.664334	0.118707	0.290192	0.208136	0.18274	0.122244	-0.10927	0.097983	-0.472491	0.734052	0.823939	0.21513	0.411789	0.205735	0.131135	0.011046	0.351313	0.035809	0.818516	0.052752	0.384982	0.240639	-0.952145	0.463004	0.445567	0.758527	0.45208	0.766626	0.863174	0.656364	0.151176	0.072136	0.251969	0.214128	0.199643	-0.871678	0.062039	0.019779	0.03674	0.417942	0.584931	-0.956705	-0.047443	0.920168	0.263434
0.5	0.660352	0.107548	0.286361	0.032114	0.102543	0.079101	0.198288	0.22443	0.09868	0.077112	-0.648976	0.016585	-0.547485	0.171898	0.57568	0.253786	0.075349	0.348038	0.13985	0.06582	0.851002	0.063544	0.750393	0.143609	0.333472	0.080954	0.404681	0.036989	0.516304	0.057214	0.565159	-0.491252	-0.747022	-0.867982	0.013261	0.349747	0.337882	0.070394	0.60687	0.750987	0.146245	0.003144	0.107288	0.032624	0.302999	0.202598	-0.162028	0.386187	0.314274
0.525	-0.670882	0.000634	0.211039	0.104669	0.027407	0.131987	0.468715	0.516675	0.267131	0.089102	-0.979524	0.152087	0.975548	0.246519	0.686821	0.342575	0.069393	0.200365	-0.514468	0.259774	0.808019	0.377792	0.05576	0.647977	0.043336	0.136281	-0.915276	0.053847	0.506597	0.122395	0.231272	0.387143	0.807313	0.036028	0.137391	0.653625	0.077825	0.062775	0.493051	0.37651	0.196316	0.1626	0.22599	0.065802	0.009808	0.244947	-0.709895	0.098855	0.183199
0.55	-0.350314	0.475858	0.921493	-0.370737	0.058447	0.27009	0.957373	0.808559	0.231798	0.591227	0.615555	0.213155	0.77138	0.288351	-0.270892	0.425622	-0.325783	0.046785	-0.370294	0.132774	0.414935	0.389082	0.539872	-0.96124	-0.618411	0.148617	-0.666509	0.424086	0.606008	0.030706	-0.845112	0.492493	0.464468	0.707533	0.20334	-0.067528	0.21755	0.059833	-0.926552	0.54657	0.039789	0.251969	0.154148	0.2062	0.68716	-0.743596	-0.894209	0.425928	0.363754
0.575	0.767804	0.480913	0.054189	0.340588	0.048565	0.265715	0.438195	0.560179	-0.000968	0.484311	-0.757986	0.332777	-0.614919	0.410419	0.361012	0.236512	-0.127273	0.08261	-0.199354	0.057699	0.173396	0.088928	0.509414	0.815485	-0.371559	0.272592	-0.11	0.089336	0.55647	0.227685	-0.365271	-0.759171	0.576106	-0.043099	0.106729	0.831222	0.239834	0.106455	0.928776	0.485282	0.589967	0.525564	-0.472256	0.584483	-0.407694	0.968618	-0.48418	-0.524704	-0.526487
0.6	0.962145	0.916549	0.230742	0.291356	0.153322	0.528754	0.609971	0.647768	-0.709692	0.379552	-0.130367	0.516391	-0.196223	0.367222	0.952463	-0.803946	0.996996	0.360094	0.239855	0.215379	0.196901	0.328481	-0.967464	0.367258	-0.661274	0.964637	-0.497744	-0.868156	0.200829	0.425685	-0.794838	0.906206	-0.617761	-0.576151	-0.205703	0.105603	0.902957	0.130031	-0.508181	0.215525	0.409064	0.119662	0.1423	0.804309	0.669329	0.6759	-0.398746	0.060179	0.305323
[truncated: 153 more columns]

## Sheet: ER-T1-lowF-FE-AE
time	V<A<sFG_L	V<A<sFG_R	D<A<sFG_L	D<A<sFG_R	A<P<sFG_L	A<P<sFG_R	P<P<sFG_L	P<P<sFG_R	A<A<sTS_L	A<A<sTS_R	P<A<sTS_L	P<A<sTS_R	A<P<sTS_L	A<P<sTS_R	P<P<sTS_L	P<P<sTS_R	A<A<mFG_L	A<A<mFG_R	P<A<mFG_L	P<A<mFG_R	A<P<mFG_L	A<P<mFG_R	P<P<mFG_L	P<P<mFG_R	A<mTG_L	A<mTG_R	P<mTG_L	P<mTG_R	V<prCG_L	V<prCG_R	D<prCG_L	D<prCG_R	A<intPS_L	A<intPS_R	P<intPS_L	P<intPS_R	A<iPGang_L	A<iPGang_R	P<iPGang_L	P<iPGang_R	A<iPGsup_L	A<iPGsup_R	P<iPGsup_L	P<iPGsup_R	A<iTG_L	A<iTG_R	P<iTG_L	P<iTG_R	L<CS_L
-0.2	-0.696009	-0.320737	0.736068	-0.304319	-0.08825	0.796029	-0.193189	-0.298825	0.724762	0.932763	-0.797544	0.141426	-0.523499	-0.154482	0.997347	-0.082602	0.052351	-0.796467	-0.860275	-0.356236	-0.391524	-0.300932	0.645041	-0.479622	0.842605	-0.995445	0.560373	0.090712	0.075921	0.603629	-0.959669	-0.008108	0.672683	-0.193424	0.503806	-0.062846	-0.460213	0.546404	-0.925436	-0.705184	0.281276	0.882494	-0.525284	-0.031941	0.952683	0.539234	-0.703424	0.837177	0.922674
-0.175	-0.050033	0.221539	-0.154908	-0.658797	-0.43631	-0.195552	0.322815	-0.470099	0.598088	-0.321609	-0.125058	0.567114	0.668461	0.149199	0.647448	-0.195348	0.974027	-0.670268	0.723707	-0.018573	-0.053004	-0.51939	-0.838258	0.754023	-0.412227	0.452459	-0.029027	0.516528	0.186738	0.320647	0.363051	0.879626	-0.90295	-0.870486	0.378855	-0.759923	0.821158	0.100368	0.198251	0.656256	0.416251	-0.560834	-0.126679	-0.986582	-0.043277	-0.048714	0.90008	0.574362	0.20438
-0.15	0.519844	-0.836627	-0.700832	0.660803	-0.381604	-0.458925	-0.240185	-0.758023	-0.155244	-0.067408	0.726062	-0.341602	-0.66296	0.006944	0.783262	0.32786	0.916606	0.611099	0.350988	-0.989442	-0.325464	-0.499028	-0.89931	-0.992963	-0.36374	0.507252	-0.134689	-0.077818	-0.664905	-0.900267	-0.278077	0.65447	-0.031466	-0.584935	0.770208	-0.35382	-0.115487	-0.954165	0.487966	0.546533	-0.10692	-0.347554	0.77017	-0.465429	-0.037147	0.989258	-0.371376	0.099959	-0.052125
-0.125	-0.482941	-0.798386	0.942955	-0.143619	0.389918	-0.268375	-0.886787	-0.324022	-0.61167	-0.754708	-0.208104	-0.198888	-0.560331	0.730517	0.907835	0.955819	0.258279	-0.323363	-0.07634	-0.615258	0.369637	-0.810732	-0.258898	-0.062908	-0.077536	0.669079	-0.518957	0.843633	0.527097	-0.137626	-0.022798	0.108978	0.922284	-0.773248	0.541501	-0.389275	-0.016771	-0.616244	-0.460465	0.8984	-0.290429	-0.271681	-0.354149	0.527041	0.976671	-0.702502	0.735684	-0.528952	-0.058601
-0.1	0.353027	0.281368	0.453758	0.048254	0.687556	-0.129415	0.139042	0.123116	-0.982304	0.464176	-0.823632	-0.606421	-0.678639	-0.656059	-0.051374	-0.513665	0.940605	0.290699	-0.416692	0.710919	0.71159	-0.709054	-0.292393	-0.506994	0.798761	-0.934089	-0.294144	-0.955409	-0.292905	-0.898496	0.973726	0.427223	-0.981819	-0.560412	-0.099592	-0.607053	0.234043	-0.196634	-0.075967	-0.254431	-0.083922	0.733701	0.280144	0.754026	0.814672	-0.832155	-0.401393	-0.174804	-0.946802
-0.075	-0.162067	0.690118	0.371323	0.306987	-0.567753	-0.937205	-0.29119	0.73256	-0.374436	0.236023	0.48513	0.847248	0.495931	-0.595695	-0.354576	0.617532	-0.232054	0.451517	0.1787	-0.836331	-0.509085	-0.897809	-0.905107	0.206226	0.824598	0.508012	0.112965	-0.883503	-0.825669	0.116851	0.909122	0.455949	-0.410998	0.229976	0.349921	0.338317	-0.206016	0.68634	-0.82912	0.198628	-0.574262	0.499595	0.104001	0.025	0.020576	-0.685476	0.01476	0.669168	0.33215
-0.05	0.778807	-0.534872	-0.112641	-0.689136	-0.6991	0.169366	-0.137664	0.611466	0.59157	-0.658142	0.326205	0.119281	0.916128	-0.581527	-0.154063	-0.131343	-0.281686	0.958351	0.44385	-0.565167	-0.127735	0.301167	0.944036	-0.490396	-0.41297	0.813138	-0.751271	0.184611	-0.127524	0.237644	-0.323949	0.838453	-0.602959	-0.605629	-0.469441	-0.062389	-0.071241	-0.045442	0.599692	0.936273	-0.724642	-0.445274	-0.779936	-0.285314	-0.56332	0.898844	0.085426	-0.126144	-0.759288
-0.025	0.422594	0.969083	-0.12489	0.70409	0.790346	-0.515147	-0.034938	0.320249	0.195239	-0.274638	0.477106	-0.792749	0.806644	-0.254337	0.249274	-0.60324	0.546706	-0.772943	0.73945	0.277229	-0.64198	-0.924651	-0.455224	0.227336	0.597215	-0.472759	0.289706	0.895216	0.30508	0.691569	0.215727	0.171108	-0.175071	0.324229	-0.062585	-0.710194	0.866823	-0.988045	-0.691616	0.117482	0.695005	-0.154248	0.905943	0.590218	-0.837005	0.074536	0.361376	-0.738532	0.576265
0	0.601968	0.87878	0.842432	0.180972	0.485674	-0.887512	-0.136676	0.976053	0.997917	0.874618	0.613444	-0.584786	0.160708	0.067822	0.539299	-0.60887	-0.707487	-0.900372	0.979269	0.213263	0.044798	0.776493	0.649859	0.486339	-0.835118	0.635433	0.142397	0.636698	0.521705	0.985924	0.150863	0.525313	0.958468	0.734391	-0.091865	-0.305627	-0.014666	0.215603	-0.18811	-0.197228	0.42727	-0.98626	0.311836	-0.476387	0.836985	0.01055	-0.727895	-0.228998	0.806071
0.025	0.516648	-0.696987	-0.217984	-0.821776	0.437327	0.936171	-0.758501	0.474579	-0.212156	-0.979003	0.536651	0.900926	-0.101296	0.134048	0.307929	-0.878757	0.705142	-0.950657	-0.296601	-0.978464	0.178506	-0.813258	-0.695171	-0.803734	-0.830879	0.508171	-0.823915	0.755707	0.934566	0.533009	0.996119	0.326506	-0.014864	-0.235094	-0.092838	0.991391	-0.005647	0.360501	-0.550897	0.874937	-0.41021	0.341591	0.866089	0.771448	0.791336	0.338664	-0.1412	-0.756521	0.424754
0.05	0.74708	0.35648	-0.107964	-0.079652	0.609404	-0.022568	0.99747	0.468392	-0.362759	-0.474311	0.015375	0.714915	0.556626	-0.624884	0.075224	0.81182	-0.587756	-0.357139	-0.553435	0.318791	0.842488	-0.246565	-0.24372	0.963624	-0.529214	-0.50487	0.705272	0.267692	0.195462	0.500516	-0.603689	0.940889	0.521815	0.808894	-0.610777	0.910989	-0.659155	0.609709	-0.56334	-0.55461	-0.19763	0.449995	-0.656927	0.40262	0.16712	0.086582	-0.052895	0.755677	-0.469721
0.075	0.859645	0.95442	0.734047	-0.094984	0.248863	0.86721	-0.920465	0.912497	0.447132	0.913117	0.65478	-0.126627	0.003964	-0.702775	-0.615415	0.725962	-0.802742	-0.11166	-0.823003	-0.754516	-0.853193	-0.336587	0.95417	0.05537	-0.516931	-0.721648	0.904438	-0.724284	0.243986	0.186154	-0.912332	-0.823311	0.208601	0.214219	0.126137	-0.468989	-0.853391	-0.561212	0.80285	-0.334857	-0.104023	-0.760544	0.024443	0.259299	0.570885	0.102202	-0.444032	0.231122	-0.595032
0.1	0.168502	-0.494129	0.63093	-0.056275	0.359781	0.029402	-0.518819	0.236436	0.079509	0.420187	0.119392	-0.784674	0.594314	0.090153	0.898188	0.064065	0.970896	-0.435822	-0.678728	0.121478	0.183096	0.541554	0.435119	0.222585	-0.631858	-0.5844	0.108875	-0.888488	0.403967	0.151094	0.079628	0.872594	0.675342	0.112412	0.703705	-0.664812	-0.175297	0.405742	-0.755907	0.26097	-0.528984	-0.822005	0.432305	0.842079	0.279861	-0.639175	0.481834	0.011967	-0.663434
0.125	0.145633	0.0528	0.594029	-0.980686	0.302553	0.117457	0.267256	0.346102	0.137882	0.755446	0.117102	0.725537	0.252163	-0.888456	0.042375	0.230371	0.240111	0.569743	0.74297	0.028584	0.469483	0.020183	0.728744	-0.837211	0.858804	0.681023	0.468897	0.047469	0.039788	0.39706	0.059414	0.084187	0.935865	0.679171	0.524485	-0.245502	-0.624831	0.068851	-0.952978	0.197855	-0.637909	0.735539	0.404873	-0.632627	0.048541	-0.745654	0.476363	0.084009	0.091644
0.15	0.721967	0.127056	-0.218287	0.137848	0.42793	0.136898	0.626181	0.096839	0.362745	0.045228	-0.164153	0.057453	0.077851	-0.954678	0.000983	0.197276	0.03761	0.268153	0.336487	0.10687	-0.802488	0.76306	-0.654114	-0.895578	0.117121	0.006346	-0.985819	0.012114	0.789683	0.322899	0.1489	0.885687	0.02109	0.543254	0.257372	0.445435	-0.740773	0.295434	0.036993	0.633507	0.865083	0.131716	0.094435	0.463051	0.073628	0.687127	0.174032	0.116439	0.41499
0.175	-0.691168	-0.637702	0.833797	0.042446	-0.192979	0.014404	-0.351174	0.394745	-0.411317	-0.723735	0.337714	-0.555124	0.898374	0.518134	0.112969	0.180721	-0.607731	0.859523	0.870175	0.260818	0.25211	0.279874	-0.529364	-0.850137	0.204752	0.443402	0.933479	0.193815	0.446216	-0.730676	0.06321	-0.41765	-0.884093	0.194997	0.25475	0.51078	0.902478	0.36102	0.262917	-0.734284	0.954174	-0.896408	0.8306	0.184746	0.759006	0.414845	-0.974495	0.248394	0.18557
0.2	0.1643	0.163169	0.11957	0.007309	0.284923	0.105763	0.110108	0.112096	-0.677475	-0.555702	0.081437	-0.453676	0.28876	0.132057	0.105416	0.282718	0.669798	0.658564	0.614371	0.710761	0.143001	0.888695	0.074535	0.036745	0.135998	0.70419	0.946302	0.065919	-0.697266	0.239684	0.070948	0.106744	0.063112	0.028299	0.026358	0.343438	0.173618	0.418214	0.006426	0.417326	0.354587	0.493344	0.033144	0.253696	0.766936	0.090575	0.244519	0.181552	0.868081
0.225	0.342876	0.218836	0.039675	0.265707	0.233539	0.362913	0.22163	0.111244	0.273752	0.353878	0.104163	0.470404	0.135035	0.193267	-0.680617	0.519573	0.348552	0.271782	0.449021	0.075594	0.021299	0.044848	-0.693599	0.137495	0.078663	0.796158	-0.568512	0.173917	0.795858	0.052005	0.173587	0.745425	0.041353	0.020879	0.055286	0.203729	0.147097	0.504315	0.019999	0.169008	0.12334	0.410261	0.145234	0.427005	0.076046	0.122582	0.06295	0.713646	0.885335
0.25	0.813379	0.776232	0.615077	0.852333	0.897824	-0.653731	0.986041	0.711379	0.28763	0.186837	0.184651	0.568466	0.120534	-0.110033	0.272696	0.246122	0.598904	0.845232	0.121644	0.01653	0.775866	0.538319	-0.967266	0.112301	0.066662	-0.305576	-0.915603	0.117006	0.764288	0.177492	0.374314	0.04175	0.86439	0.713622	0.604217	-0.824287	-0.921236	-0.630247	0.256415	0.197078	-0.326916	0.546151	0.938429	-0.418319	0.087834	-0.849292	-0.902026	-0.394493	-0.966311
0.275	-0.966611	-0.29211	-0.201955	-0.417168	0.947635	-0.477213	-0.447636	0.383603	0.600246	0.659587	0.120252	0.367387	0.128085	-0.541567	-0.460455	0.545391	0.512387	-0.234328	0.454101	0.322219	-0.450358	-0.665635	-0.605488	-0.643246	0.423773	-0.419429	-0.428513	-0.453105	-0.133027	0.937082	-0.855402	0.329546	0.262758	0.433424	0.186586	0.766355	0.742534	0.889998	-0.424132	-0.497402	0.512822	0.113579	0.156883	-0.276024	0.016179	-0.198575	0.464353	-0.847662	-0.363664
0.3	-0.593007	-0.505125	-0.965331	0.487225	0.128305	0.476561	-0.65534	0.289814	0.112829	-0.697383	0.082806	0.267723	0.604874	0.312025	0.426653	0.120383	0.211729	0.563759	0.247351	0.061221	-0.887595	-0.809823	-0.434867	0.662219	0.217667	-0.971547	0.780726	0.122626	-0.432259	-0.77754	0.458252	0.449682	0.092272	0.082484	0.213153	0.359536	0.266878	0.275968	0.202175	0.480173	0.537665	0.358139	0.054669	0.094142	0.321176	0.362962	0.470348	-0.763193	-0.75269
0.325	-0.903182	0.307422	0.258769	0.081891	0.404265	0.845127	0.255902	0.249585	0.274162	-0.281224	-0.883051	-0.717893	0.253318	-0.300421	0.630655	0.778385	0.98074	0.289434	0.454501	0.006589	-0.88507	-0.593732	0.694117	0.22723	0.62249	0.868209	0.776515	0.233657	0.701758	-0.978447	0.73328	-0.933007	0.113298	0.697879	0.396135	0.722093	0.068282	0.699171	0.796442	0.232209	-0.770263	-0.309804	-0.873298	0.83166	0.672301	-0.957208	0.37451	-0.227513	0.384861
0.35	-0.289975	0.998505	0.73654	-0.623408	0.95522	-0.212594	0.590678	0.512486	0.73779	-0.07598	0.652147	-0.263341	-0.783517	-0.015737	0.997748	0.516355	0.616222	-0.623569	0.549893	0.476368	-0.985833	-0.518194	-0.72813	0.929225	0.620482	0.483888	-0.377652	-0.357234	-0.919889	0.760966	0.904596	0.139817	-0.00972	0.633648	-0.928748	-0.623758	-0.168986	-0.08236	0.885426	0.05864	-0.036533	0.381831	0.118382	-0.123192	0.516428	-0.003962	-0.932112	-0.053294	-0.693995
0.375	0.268787	0.295299	0.176894	-0.881006	0.039947	-0.2656	0.336511	0.125767	0.935544	-0.495031	0.442484	-0.663688	0.808544	-0.10927	-0.238463	0.680493	0.287509	0.233148	0.205807	0.273885	0.092764	-0.872855	-0.785028	-0.826815	0.463862	-0.343403	0.841979	-0.379505	-0.220478	0.011751	0.117055	0.402643	-0.080658	0.865749	-0.945379	-0.355421	-0.02332	-0.157469	0.267654	0.325488	-0.137552	0.114695	0.293319	-0.585408	0.090608	0.884941	-0.527127	-0.492655	-0.368702
0.4	0.145969	0.34033	0.521276	0.740118	0.455328	0.660167	-0.326931	0.299666	-0.857615	-0.36002	0.058493	0.704512	0.462404	0.466012	-0.204705	-0.663523	0.203492	0.025143	0.339595	0.06888	0.051186	-0.928118	0.408686	-0.341772	0.090045	-0.040935	0.034311	0.839036	-0.460405	0.167588	0.143398	0.237176	0.314916	0.15505	0.598206	-0.250573	0.751957	-0.06963	-0.48975	-0.941442	0.788311	0.269181	0.042852	-0.481012	0.18283	-0.890179	0.552105	-0.91017	-0.729567
0.425	0.387416	0.183301	-0.349908	-0.523058	-0.318247	-0.700368	-0.47978	0.527991	0.641816	-0.341173	0.224066	-0.397781	0.566941	0.114582	0.123889	0.704096	0.16472	-0.701191	-0.41108	-0.361213	-0.746795	-0.466697	0.784018	-0.350301	0.067275	-0.342759	0.4681	0.851255	0.921515	-0.95599	0.236706	0.348627	0.062575	0.823787	0.326725	-0.01571	0.292574	0.578022	-0.652796	-0.742158	0.340096	-0.51071	0.582235	-0.094744	0.245445	0.754559	0.082387	0.628616	-0.70979
0.45	-0.806449	-0.865899	-0.41962	-0.325065	-0.218522	-0.185796	-0.492779	0.180775	-0.805565	0.962993	0.930615	-0.59347	0.709329	0.921051	-0.900429	-0.188574	-0.508569	-0.350292	-0.752331	-0.368894	-0.480385	-0.357393	0.767725	-0.560619	0.636174	-0.301444	0.368253	0.730863	-0.425392	-0.301277	-0.671586	-0.841064	0.292878	-0.842962	0.055536	-0.233892	0.308263	0.633999	0.18724	0.910565	-0.10545	-0.502617	0.341145	0.749455	0.377521	-0.232821	0.131404	-0.037823	0.752973
0.475	0.897136	0.852781	0.107248	-0.421726	-0.903281	-0.871231	-0.395292	0.155531	0.655899	0.453221	0.117011	-0.717754	0.369942	-0.422486	0.426105	0.904594	0.866728	0.369082	0.10444	0.922954	-0.444362	-0.50479	-0.204819	0.255627	0.956679	0.115806	0.425139	-0.698475	-0.687993	-0.356531	-0.543754	0.654725	0.36493	0.849178	0.222551	-0.304439	-0.146888	0.522914	0.761804	0.301135	0.63979	-0.26847	0.393598	-0.718157	0.766125	0.545385	-0.889847	0.461084	0.642988
0.5	0.476702	0.34648	0.036381	-0.489006	0.44043	0.481423	0.810656	0.612686	0.294806	-0.187686	0.237051	-0.886304	0.091297	-0.964767	0.539317	-0.176189	0.227488	0.216515	0.857172	0.485297	0.444041	0.510934	-0.762613	0.075111	0.427832	0.547704	-0.33328	0.417122	0.44069	0.968628	-0.214539	0.909007	0.929989	0.223482	-0.46806	-0.403142	-0.126936	-0.958749	0.260279	-0.671777	-0.314856	-0.220731	-0.987588	0.516726	-0.268251	0.905752	0.128066	0.271412	-0.246893
0.525	0.055898	0.130351	0.606304	0.117854	0.475531	-0.619542	-0.541609	0.284002	0.621632	0.881409	0.616104	0.516865	0.351338	-0.704287	0.052748	-0.121931	0.120428	0.195029	0.565933	0.210258	0.01833	0.252225	0.610934	-0.571514	0.151238	0.674297	-0.248381	-0.654852	0.485923	0.228389	-0.619941	-0.885814	-0.235735	0.189219	0.277169	-0.540996	0.655052	-0.621929	0.149144	-0.619961	-0.255957	-0.209122	-0.527117	0.492237	-0.088996	0.537913	0.223561	0.034874	-0.470605
0.55	0.15323	0.794175	0.560037	0.05799	-0.797017	-0.374084	-0.370884	-0.87017	0.316858	0.472483	0.217378	0.352092	0.069843	-0.288815	0.120669	0.249954	0.090262	0.168713	0.785697	0.207429	0.27575	0.21836	-0.724786	-0.432158	0.267688	-0.924406	0.633558	0.536462	0.398397	0.237062	-0.767279	0.413469	0.125874	0.198397	0.10979	0.661206	0.816424	-0.685309	0.412959	0.15685	-0.928475	0.738774	-0.258791	0.447101	0.423141	0.076462	0.317978	0.144834	0.611341
0.575	0.148268	0.46522	0.734293	0.446834	0.43032	0.77691	0.129076	0.124276	0.231286	-0.537315	0.353323	-0.867205	0.383343	-0.775402	0.087338	0.086184	0.163426	0.197099	-0.840233	0.104821	0.352947	0.246849	-0.799049	-0.788853	0.355606	0.682714	0.289716	0.378395	0.29679	-0.747278	0.142456	0.180471	0.168773	0.031466	0.742985	0.2303	-0.904995	0.481056	0.876634	0.107852	0.499125	0.229814	0.622622	0.297776	0.178442	-0.822377	0.150687	0.073002	0.23984
0.6	0.159639	-0.627253	0.422128	0.864497	-0.464316	-0.79983	0.54369	-0.872218	0.620503	-0.419517	-0.285863	-0.655798	-0.681648	-0.325254	0.144726	0.89375	0.949326	-0.276035	0.309328	0.76599	0.547994	0.030582	0.509604	0.757244	0.148478	-0.950163	-0.267863	0.55424	0.29614	-0.864057	0.06052	0.607921	0.148245	-0.940008	0.518616	-0.719851	-0.710665	-0.152215	-0.985128	0.517758	-0.181762	-0.444452	0.763265	-0.372916	0.516659	0.079834	0.210514	-0.245985	0.621395
[truncated: 153 more columns]

## Sheet: ER-T1-highF-FE-AE
time	V<A<sFG_L	V<A<sFG_R	D<A<sFG_L	D<A<sFG_R	A<P<sFG_L	A<P<sFG_R	P<P<sFG_L	P<P<sFG_R	A<A<sTS_L	A<A<sTS_R	P<A<sTS_L	P<A<sTS_R	A<P<sTS_L	A<P<sTS_R	P<P<sTS_L	P<P<sTS_R	A<A<mFG_L	A<A<mFG_R	P<A<mFG_L	P<A<mFG_R	A<P<mFG_L	A<P<mFG_R	P<P<mFG_L	P<P<mFG_R	A<mTG_L	A<mTG_R	P<mTG_L	P<mTG_R	V<prCG_L	V<prCG_R	D<prCG_L	D<prCG_R	A<intPS_L	A<intPS_R	P<intPS_L	P<intPS_R	A<iPGang_L	A<iPGang_R	P<iPGang_L	P<iPGang_R	A<iPGsup_L	A<iPGsup_R	P<iPGsup_L	P<iPGsup_R	A<iTG_L	A<iTG_R	P<iTG_L	P<iTG_R	L<CS_L
-0.2	0.321706	0.451901	-0.364362	-0.777721	-0.846751	-0.714317	0.91095	0.818932	-0.360848	0.818064	0.076347	0.124474	-0.803641	0.638976	-0.946014	-0.186286	-0.357884	-0.775313	0.358248	-0.358797	-0.346415	0.472622	-0.09378	-0.102641	0.778832	-0.082295	-0.721514	0.889545	-0.376815	-0.278943	-0.184874	-0.996199	0.592174	-0.781481	-0.837524	0.40089	0.193912	-0.199953	0.600488	-0.442887	-0.012062	-0.228043	0.233197	-0.195868	0.046972	-0.69454	0.587506	-0.244295	-0.627405
-0.175	-0.021817	-0.745718	-0.945045	0.30721	0.082117	0.028213	0.055024	0.400381	-0.294618	-0.958945	0.60617	-0.257368	-0.68305	0.79872	0.230337	0.444854	0.461905	-0.037212	-0.763453	-0.49761	0.447491	-0.700653	0.203026	0.425084	0.09848	-0.64793	0.774036	0.859971	0.927713	-0.080591	0.271611	0.412825	0.064546	0.22565	0.065428	-0.506895	0.122171	0.357108	0.897297	-0.413679	-0.103632	0.641673	-0.283492	0.391958	0.680206	-0.098784	-0.384702	0.504101	0.865194
-0.15	0.874388	0.456565	0.301751	-0.730675	0.919358	0.064501	0.05648	0.110238	0.684065	-0.884694	-0.14372	-0.256415	0.120411	0.459658	0.298993	0.898424	-0.393411	0.045622	-0.665589	-0.665826	0.967433	-0.768613	0.480444	-0.916883	0.284187	-0.789051	-0.302096	-0.143209	0.50347	0.641634	0.509296	-0.890723	0.040778	-0.658257	-0.539148	-0.546763	-0.99548	0.195455	0.285627	0.523008	0.391285	0.467408	-0.827052	-0.760502	0.640987	-0.387044	0.1087	0.876415	0.838676
-0.125	0.804251	0.830205	0.406714	-0.194249	-0.0162	-0.144604	-0.627045	0.61036	0.737636	-0.614728	-0.146534	-0.419105	0.445838	-0.560663	-0.979622	0.768868	-0.206791	-0.924992	-0.89533	0.535127	-0.373508	0.752732	0.129691	-0.92443	-0.777277	-0.210278	-0.885082	0.016686	0.093742	0.447121	-0.713017	0.756399	-0.02293	-0.391897	-0.23888	0.227602	-0.156346	0.967589	-0.31751	-0.98805	0.013174	-0.144558	0.986403	-0.316065	-0.67251	-0.855349	-0.779404	-0.571742	0.706444
-0.1	0.178438	-0.277806	0.43683	-0.779401	-0.351812	0.863457	-0.843591	-0.066208	0.906325	-0.192472	-0.847842	0.501904	-0.399207	-0.142599	-0.023342	-0.747889	0.230999	-0.138746	-0.843163	0.09378	-0.253849	0.514416	-0.991759	-0.548748	0.353321	0.318446	-0.194124	-0.335534	0.813312	0.093055	-0.382034	0.882367	-0.163948	-0.535668	-0.324928	-0.740934	-0.87975	-0.667488	-0.18261	-0.696633	-0.623324	0.32386	-0.11491	0.604734	0.391973	0.103569	-0.951236	0.61114	-0.862863
-0.075	-0.345193	-0.542857	-0.576366	0.371451	-0.593853	-0.20351	-0.556037	-0.318231	0.900246	0.339167	-0.810597	0.7893	0.748272	-0.036289	0.621951	-0.550971	-0.47495	0.907425	-0.652779	0.710945	-0.501728	0.532274	-0.094059	0.275243	0.320881	0.054476	-0.642266	-0.700648	0.699521	0.147567	0.726284	-0.390155	0.256595	0.574707	0.031827	-0.905665	-0.784412	-0.980916	0.071657	-0.164913	0.319496	0.894249	0.762235	-0.233402	0.65412	0.255241	0.273011	0.248394	0.382544
-0.05	0.999116	0.07285	0.294932	-0.578167	0.369409	-0.239625	0.725675	0.416288	0.820081	0.286915	0.818032	0.96806	0.004336	-0.877736	-0.978482	0.971717	-0.987854	0.673685	0.447277	0.275172	0.741615	0.969139	-0.453891	0.586946	-0.359405	-0.925164	-0.790303	-0.390445	0.266052	-0.403238	0.261242	0.950083	0.148106	-0.846696	0.305306	-0.104576	0.137735	-0.276374	-0.319691	-0.757817	-0.374851	-0.029304	-0.695851	-0.055882	-0.92269	0.804158	0.209977	-0.429562	0.877651
-0.025	-0.262893	0.128071	-0.926384	-0.207086	0.405112	0.872304	-0.633284	0.906887	0.700809	0.363697	-0.985072	-0.888406	0.447853	0.540172	-0.593202	0.637698	0.028482	0.654968	0.202691	0.056719	-0.802418	-0.84287	0.076932	-0.484252	-0.24886	-0.018683	-0.783507	-0.318031	0.743215	-0.410627	0.744624	0.196056	0.924769	-0.211077	0.539065	0.174933	0.44654	0.78194	0.670157	0.014076	0.374089	-0.856901	0.330138	-0.293645	0.688548	-0.200902	-0.967512	0.811633	-0.657086
0	-0.103356	0.438424	-0.978557	-0.10484	-0.9971	-0.931885	0.712263	0.192728	-0.529337	-0.740679	0.725791	-0.252908	-0.252896	0.771261	-0.77767	-0.52493	0.293025	0.534744	0.116022	0.191938	0.357414	-0.338216	0.329085	-0.78531	-0.81778	-0.179824	0.448269	-0.23622	0.455822	-0.308417	0.857435	-0.569654	-0.17492	-0.236508	0.605787	0.832574	-0.683392	0.996379	0.720171	0.130498	0.361286	0.838133	0.962395	-0.829889	-0.178882	-0.286653	0.436476	-0.689056	0.613168
0.025	-0.126668	0.276864	0.29614	-0.270647	0.282916	0.026947	0.674157	0.519162	0.560185	-0.470883	0.720276	-0.287575	-0.373052	0.91968	0.492911	-0.584208	0.301929	0.63151	0.006742	0.345822	0.480609	-0.725759	0.475648	0.577971	0.349498	-0.140091	0.448471	0.280272	0.016242	0.750116	0.141048	0.16717	0.187501	-0.5444	0.093188	0.641742	0.42863	0.681311	0.021167	0.041396	0.510413	0.561039	0.38717	-0.43389	0.004285	-0.872477	0.153055	-0.583617	0.293359
0.05	0.591053	0.099791	0.350556	-0.703103	-0.467362	-0.642991	0.817681	0.764664	0.455542	0.55212	-0.079532	-0.963441	0.474494	0.61084	-0.410436	0.345857	-0.940622	0.981526	0.28684	-0.092773	0.6558	-0.615441	0.110198	-0.721438	0.160627	-0.409835	0.900676	0.085015	0.553893	0.802642	-0.542841	-0.559545	-0.08536	0.529475	0.967432	0.363762	-0.462632	0.485853	0.644189	0.042105	0.249735	-0.146596	-0.496704	0.970954	0.222194	0.075214	-0.81934	0.077999	0.885681
0.075	0.890992	0.101859	0.997439	0.932128	0.897903	0.344397	-0.48692	0.839016	-0.739762	0.85779	-0.166751	0.355913	-0.329838	-0.265275	-0.871646	0.254733	0.018447	-0.692062	0.989231	0.143934	0.717153	0.232274	0.462605	-0.433166	-0.676978	0.029012	0.71638	0.653772	0.164994	0.498759	0.141011	0.362752	-0.075049	0.214496	0.390771	0.103461	-0.747965	0.13257	0.563684	0.710663	0.134126	-0.030753	-0.386251	-0.426144	-0.426161	-0.144768	0.606092	0.373567	0.235364
0.1	-0.193963	-0.225881	-0.192986	-0.287289	-0.813655	0.069944	-0.788336	-0.207067	0.222715	0.868698	-0.48078	0.418659	0.972502	-0.614537	0.088021	0.563871	0.054529	0.581247	0.041006	0.152532	-0.382374	0.277476	0.29008	-0.737848	-0.958851	0.127773	-0.247073	0.863601	0.713043	0.298002	-0.474623	0.589452	0.964818	0.267369	0.174286	0.015123	-0.593918	0.849523	0.401952	0.436903	0.042257	-0.447368	-0.999489	0.957741	0.722836	-0.584351	-0.324898	0.188539	-0.476676
0.125	-0.123366	-0.71146	0.856665	0.675276	0.891584	0.711675	-0.627402	-0.292886	0.027025	0.551545	0.981376	0.811385	0.704978	-0.345145	-0.869546	-0.559797	-0.809749	0.33002	0.074287	-0.508854	-0.148977	0.064387	0.021339	0.718113	-0.813983	0.865434	0.719974	0.098155	0.415166	-0.836044	-0.932624	0.236512	0.72935	0.090603	-0.812105	0.11461	0.387004	-0.688698	0.953526	0.127098	0.02	-0.590393	-0.51231	0.428477	0.092443	-0.940437	-0.646063	0.25946	0.729113
0.15	-0.563543	0.274799	0.539935	-0.163302	-0.526082	0.578826	-0.847261	-0.093258	0.500285	0.01918	0.376945	0.347505	0.351241	-0.06928	-0.636302	0.997366	0.475213	0.088356	0.308844	-0.9056	-0.030644	0.755461	0.065574	0.413985	-0.148152	0.744147	0.955413	0.624115	0.955038	0.906514	0.378963	0.915924	0.502365	0.247564	0.827412	0.04827	0.540394	0.873177	0.693204	0.757564	0.053629	-0.207995	-0.876255	0.238389	-0.675892	0.530308	-0.260498	0.802559	-0.618261
0.175	-0.529354	0.563141	0.942264	-0.137838	-0.409464	0.957117	0.819641	-0.608002	0.247286	0.446555	0.57717	0.261649	-0.666434	0.395137	0.298389	0.284261	0.467433	0.389144	0.471738	0.352691	-4.9e-05	-0.418225	0.453907	-0.696072	-0.646158	-0.288542	-0.156024	0.429168	0.327231	-0.22476	0.977866	-0.528684	-0.999238	-0.796986	0.022134	0.144407	0.506177	0.478363	0.67052	0.443183	0.286381	-0.091842	0.708357	-0.723681	-0.84337	-0.941763	0.696782	0.382794	-0.977371
0.2	-0.980081	0.035836	0.026515	0.080516	0.15306	0.429551	0.06275	-0.910497	0.036963	-0.405281	0.399589	0.139226	0.860547	0.604254	0.126552	0.303436	0.202755	0.124249	0.804273	0.043298	-0.454439	0.147053	0.661866	0.94679	0.038739	-0.462965	-0.378082	0.065075	0.44222	0.40984	0.282536	0.567761	-0.925691	0.680395	0.410806	0.091821	0.765977	0.16154	0.933771	0.0533	0.287731	0.837944	0.06254	0.54437	0.315883	0.085623	0.243482	0.288237	0.87611
0.225	-0.220746	-0.691962	-0.27343	0.812471	0.717328	0.453327	0.129758	-0.333642	0.814636	-0.135657	0.626005	0.088889	0.352815	0.761439	0.799372	-0.847615	0.230527	0.462225	0.251854	0.019643	0.441527	0.258273	0.744095	0.052325	0.681983	0.437075	0.609162	0.194665	0.416308	0.347684	0.147137	0.105222	0.846341	0.352673	0.075682	0.519701	0.6111	0.179187	0.647261	0.272264	0.335524	0.425709	0.95526	0.576583	-0.833529	0.486583	-0.587512	0.116662	0.377476
0.25	-0.052379	-0.106969	-0.523326	-0.060072	0.377686	0.182838	0.178856	0.349183	0.336882	-0.120882	-0.587183	0.622288	-0.453086	-0.107309	0.384896	0.283306	0.126426	-0.779925	0.264572	0.14776	0.741313	0.313342	-0.087337	0.220955	-0.605087	-0.675314	-0.330545	-0.743903	0.541376	0.605223	0.702091	0.484514	-0.366868	-0.298096	0.028293	-0.304117	0.747453	-0.563738	0.205006	0.201296	-0.707101	0.111001	0.584015	-0.152255	-0.049653	-0.022982	-0.383519	0.577699	0.13978
0.275	-0.087285	-0.554151	0.928315	-0.867627	-0.586689	-0.575658	-0.387005	0.361787	0.198229	-0.567268	0.747153	0.486812	-0.485106	0.713744	0.775037	0.152852	0.161828	0.598525	0.10665	-0.926188	-0.628948	0.770206	-0.625545	-0.522593	-0.098182	0.77854	0.422804	0.594194	-0.589254	0.872437	0.971413	0.081398	-0.551923	0.339509	0.186368	0.32965	0.889147	0.02972	-0.905784	0.242598	0.245606	0.154335	0.817039	0.82613	-0.626899	-0.151999	0.814811	0.044586	0.288298
0.3	-0.115327	-0.154894	-0.770549	0.210711	0.439011	0.245664	0.686255	0.247272	0.187598	-0.345981	-0.930378	0.254032	0.575427	0.1792	0.287258	0.631389	0.065	0.126271	-0.941168	0.159103	-0.420165	0.274146	0.063832	0.135064	-0.691443	-0.698317	0.540537	0.389914	0.204661	0.591864	0.428104	0.027628	0.909712	0.039652	0.18633	0.108526	0.721841	0.208228	0.972959	0.572502	0.392501	0.148012	0.554803	0.182272	0.372978	0.985946	-0.637619	0.041069	-0.833136
0.325	-0.029298	-0.225098	-0.157618	0.499621	-0.653108	0.206216	0.205764	0.17314	0.72703	-0.868762	-0.814996	0.174202	0.682411	0.268376	0.355855	0.33035	-0.454369	-0.476694	-0.498701	0.211294	-0.187823	0.064406	0.428942	0.12692	0.201739	-0.524548	-0.797835	0.523497	0.025215	0.017368	-0.420245	0.170623	0.825418	0.305254	0.127653	0.086546	0.224147	0.183769	0.663958	-0.784321	0.582107	0.225372	0.813774	0.113755	0.571007	0.905363	0.958432	0.382755	0.687751
0.35	0.777441	0.242171	-0.252527	0.367748	-0.48436	0.298186	0.694154	0.125124	0.782054	0.274827	0.370556	0.018902	-0.106802	-0.43721	0.15773	0.223676	0.947497	0.197145	0.415581	0.763879	-0.073678	0.055537	0.534161	0.600655	0.373874	-0.796081	-0.548954	-0.767682	-0.357664	0.236833	-0.060315	0.343904	-0.282781	0.993922	0.429678	-0.698175	-0.624321	0.525575	-0.514812	0.384743	0.046004	-0.355865	0.93161	0.171308	0.263096	0.537231	-0.877774	0.015183	-0.048761
0.375	-0.896567	0.478068	-0.710593	0.754297	0.41096	0.443614	-0.410647	0.563139	0.255487	-0.229662	0.618861	0.849179	-0.077344	-0.55112	-0.57791	0.190797	0.30181	0.093219	0.365819	0.666	-0.370342	0.174326	-0.442434	-0.952891	0.357448	0.177273	0.360267	-0.144914	-0.145117	0.771774	-0.263926	0.100238	-0.168775	-0.405633	-0.217707	0.727989	-0.979984	0.169755	-0.090945	0.172723	0.822851	-0.546186	0.967901	-0.398896	0.202077	-0.213868	0.19885	0.015666	-0.979151
0.4	0.687647	-0.555415	0.748255	-0.184412	0.587777	-0.749493	-0.200439	-0.2178	0.438265	-0.262958	0.856967	0.652493	-0.070568	-0.777753	0.475293	-0.411293	0.633765	-0.75628	0.349935	0.624037	-0.603831	0.336792	-0.387597	-0.751427	0.363039	0.583821	0.556367	-0.638279	-0.643985	0.776051	0.172703	0.110578	-0.219021	-0.251091	0.935721	0.966323	0.21828	0.480508	-0.221227	0.245804	0.436043	-0.946717	-0.654434	-0.933531	0.139692	-0.263875	0.338802	0.495065	0.647979
0.425	-0.772083	-0.066484	0.493809	-0.427516	0.918149	-0.624915	-0.275527	0.954098	0.446541	-0.516623	-0.655476	-0.882353	-0.309925	0.512617	0.789173	0.167807	0.604846	-0.519518	0.0396	0.270155	-0.30186	0.405376	-0.647502	-0.764693	-0.606479	-0.13259	0.996539	0.138438	-0.503059	0.302915	0.171906	0.332094	0.706038	-0.153129	0.085167	0.601386	0.861102	0.791329	-0.835714	0.041005	-0.976453	0.652476	-0.587209	0.377044	0.392512	-0.05605	0.50722	0.146774	0.959653
0.45	-0.470439	0.709848	0.872685	-0.952972	0.821731	-0.438231	-0.918845	0.863526	0.861117	0.633112	-0.489551	0.368185	-0.894195	0.555812	0.419032	0.226104	-0.687169	0.094717	0.011014	0.208908	-0.646259	0.153265	0.735664	0.188761	-0.817538	-0.302455	0.878872	0.27582	0.640321	0.41768	0.40889	0.561336	0.808257	0.825341	0.197139	0.182631	0.349894	0.740635	-0.612376	0.205745	0.807224	0.498453	0.405086	0.961637	-0.85934	-0.043982	0.252179	0.756438	0.774728
0.475	-0.674097	0.169945	-0.486358	-0.924051	-0.371965	0.089299	0.184115	-0.506599	0.601732	0.06053	-0.231303	0.011812	-0.312866	-0.92819	-0.906115	0.378577	-0.626531	0.376757	0.025546	0.030773	-0.504052	0.190995	-0.608962	0.038285	0.691669	0.129858	0.679055	0.871861	-0.846754	-0.466591	0.235332	-0.852749	-0.769876	0.849265	0.449193	0.100445	0.865565	0.16532	0.962533	0.143901	0.038129	0.254671	0.160454	-0.617789	-0.883813	-0.446058	-0.76701	0.667549	-0.636006
0.5	-0.203378	0.084851	0.651343	0.15133	0.486561	0.04488	0.13197	0.60218	0.010657	0.009833	-0.593957	0.072796	-0.23889	-0.867558	-0.853709	0.771938	0.988971	0.276874	0.034671	0.151663	-0.240139	0.95432	-0.691523	0.196328	0.426988	0.017653	0.377208	0.110707	-0.779057	0.063043	0.697623	-0.201636	-0.274494	-0.616952	-0.912927	0.849298	-0.468191	0.470809	-0.810368	0.552719	0.200827	0.924663	-0.294547	0.300416	-0.831861	0.919337	-0.442674	0.94138	-0.439829
0.525	-0.13966	0.210843	0.701311	0.03167	0.143215	0.051491	-0.734557	0.457584	0.146065	0.06755	0.990492	0.313429	0.080981	-0.805153	0.609458	0.543399	0.034477	0.154413	-0.606841	0.813637	-0.441415	0.53251	0.465073	0.596493	0.008586	0.065583	-0.772641	0.131189	0.159122	0.417709	0.468959	0.484813	0.872268	0.038359	0.47931	-0.909474	0.915885	0.155793	0.480396	0.896633	0.199592	-0.388332	0.52125	0.110497	0.061475	0.234652	0.062347	0.180835	0.742367
0.55	-0.814516	0.44887	-0.022325	-0.218304	0.302854	0.223376	-0.218477	0.850704	0.514882	0.721466	-0.443864	0.361835	0.418269	0.209672	0.730662	0.239869	-0.243287	0.084784	-0.607051	0.269839	-0.587196	0.331524	0.142002	0.865239	-0.216063	0.155691	-0.808318	0.66454	0.887463	0.320835	0.446145	0.616069	0.327555	-0.968051	0.205118	-0.235271	0.426358	0.181549	0.1413	0.5457	0.74124	0.824785	0.228318	0.326797	-0.465281	-0.762684	0.541964	0.782607	-0.563996
0.575	-0.936939	0.816029	-0.302933	0.99047	0.076427	0.200028	0.607351	0.292057	-0.027569	-0.773662	-0.185269	0.204017	-0.099239	0.191479	0.531171	0.744566	-0.26707	0.211709	0.268096	0.064692	0.807539	0.081586	0.969894	0.49506	-0.402842	0.378532	-0.150073	0.603944	-0.514724	-0.48888	0.82578	-0.630226	0.138881	-0.175005	0.011297	-0.890437	0.21946	0.140343	0.553867	0.849174	-0.679126	-0.227448	-0.023589	0.45893	-0.246039	-0.844268	-0.042756	-0.358823	-0.369259
0.6	-0.292715	-0.592245	-0.41013	0.821726	0.053644	0.202441	-0.974925	-0.944415	0.969956	0.529253	-0.23511	0.549175	-0.252405	0.241019	-0.890428	0.836124	-0.942785	0.282199	0.066851	0.130838	0.597602	0.583349	0.875227	0.59446	0.153246	-0.582374	-0.838948	0.457828	0.100943	-0.472951	0.437095	0.998766	-0.813993	-0.311603	0.08743	0.214916	-0.702665	0.045996	-0.704298	0.308957	0.304832	-0.659724	-0.61073	0.392878	-0.689981	-0.702776	-0.674504	0.002998	-0.561736
[truncated: 153 more columns]

## Sheet: ER-T1-lowF-nonDE
time	V<A<sFG_L	V<A<sFG_R	D<A<sFG_L	D<A<sFG_R	A<P<sFG_L	A<P<sFG_R	P<P<sFG_L	P<P<sFG_R	A<A<sTS_L	A<A<sTS_R	P<A<sTS_L	P<A<sTS_R	A<P<sTS_L	A<P<sTS_R	P<P<sTS_L	P<P<sTS_R	A<A<mFG_L	A<A<mFG_R	P<A<mFG_L	P<A<mFG_R	A<P<mFG_L	A<P<mFG_R	P<P<mFG_L	P<P<mFG_R	A<mTG_L	A<mTG_R	P<mTG_L	P<mTG_R	V<prCG_L	V<prCG_R	D<prCG_L	D<prCG_R	A<intPS_L	A<intPS_R	P<intPS_L	P<intPS_R	A<iPGang_L	A<iPGang_R	P<iPGang_L	P<iPGang_R	A<iPGsup_L	A<iPGsup_R	P<iPGsup_L	P<iPGsup_R	A<iTG_L	A<iTG_R	P<iTG_L	P<iTG_R	L<CS_L
-0.2	-0.403463	-0.346733	0.314307	0.195763	0.337934	0.750539	-0.687882	0.379436	0.265577	-0.22155	0.406563	0.876489	0.49591	-0.313859	0.938692	-0.465289	-0.083758	-0.422715	0.445708	-0.986923	0.601762	-0.554532	0.832738	-0.169128	0.397889	0.652171	0.922943	-0.995809	0.693842	0.672586	0.239664	-0.49959	0.092012	0.869578	-0.965228	-0.824263	-0.884991	-0.696966	0.179621	0.619644	-0.830183	-0.026268	0.436594	-0.403626	-0.547279	0.383861	0.765893	0.717127	0.794151
-0.175	-0.120488	-0.936137	-0.0899	0.612391	-0.877722	-0.274447	-0.872482	0.616519	0.634127	0.710319	0.53501	0.364485	0.485397	-0.791057	-0.154331	-0.26907	-0.231982	0.518937	-0.859555	-0.730619	-0.032151	-0.045232	-0.18905	-0.010403	-0.282037	-0.991803	0.761054	-0.172331	0.406838	0.887807	0.896451	0.836253	-0.425533	0.816164	-0.816676	0.876948	-0.578836	-0.310243	0.963752	-0.949854	0.83417	-0.612999	0.718963	-0.980897	-0.498595	0.858617	-0.518594	0.482619	-0.31574
-0.15	0.468159	0.159465	-0.233817	0.727144	-0.048401	-0.314139	-0.108357	-0.875561	-0.058041	-0.52673	-0.427205	-0.276285	-0.274472	-0.411196	-0.074522	0.212852	0.060781	0.372875	-0.912335	0.99608	0.316794	-0.717749	-0.417253	0.404557	-0.224791	-0.157613	0.657347	-0.025758	-0.442633	-0.034422	-0.722841	0.660663	-0.135038	0.283819	-0.395061	-0.542424	-0.092881	-0.658863	-0.341813	0.151644	-0.491658	0.548224	-0.497989	-0.095004	-0.751736	-0.795871	-0.339999	0.410206	-0.318542
-0.125	0.486125	0.118137	-0.600861	-0.224045	0.270211	0.802217	0.685928	0.944999	-0.78575	0.354955	-0.561938	-0.694928	-0.386229	0.318993	-0.74386	0.320426	0.120557	-0.658253	-0.399854	-0.310804	0.938185	0.466356	-0.359706	0.858208	-0.874508	0.233507	0.646148	-0.889163	0.928666	-0.904565	0.424201	-0.510612	-0.956391	-0.283218	-0.626778	0.474239	0.247666	0.921237	-0.223938	0.266238	0.256751	0.082497	0.557858	-0.934278	0.731862	0.619884	-0.935779	-0.862581	0.45828
-0.1	0.66068	0.768848	0.164294	0.638762	0.834409	0.493441	0.203478	-0.272663	-0.372906	0.266078	-0.434694	0.046728	-0.275268	0.399002	0.382062	0.584686	0.822432	0.961884	-0.849438	-0.908026	0.265915	0.950862	0.747023	0.382816	-0.10225	0.554483	-0.473165	0.003928	-0.663842	-0.508184	0.582176	0.130328	0.132747	0.549128	-0.081197	-0.66736	0.634928	-0.756474	-0.11835	-0.221082	0.275747	0.441046	0.097212	0.486622	0.776647	0.634202	0.580196	0.47353	-0.147607
-0.075	0.707683	0.910875	0.059367	0.294107	-0.770397	0.68055	0.75887	-0.716598	-0.914172	0.007985	0.132932	-0.585072	0.670479	0.271916	0.633583	-0.078989	0.607207	0.748272	0.493415	-0.716465	-0.278365	0.417992	-0.855088	-0.889822	-0.009569	0.460328	-0.314185	0.589766	0.337919	0.048728	0.597783	0.35291	-0.079103	-0.555793	-0.163557	0.887235	-0.138941	0.33724	-0.111043	-0.490853	0.975465	0.169832	0.407548	0.538352	-0.747434	0.43575	-0.467042	-0.932258	0.574327
-0.05	-0.648876	-0.175191	0.682794	0.660823	-0.036597	-0.006188	-0.070286	-0.046433	-0.631285	0.028233	0.943802	0.633802	-0.141815	-0.498691	0.440996	0.615861	-0.704676	-0.398301	0.25988	-0.066544	0.242761	0.612005	0.614727	-0.117585	-0.719958	-0.877572	-0.186783	0.717056	0.407337	-0.400528	0.819012	0.729226	-0.212017	0.249807	-0.271082	-0.588174	0.654192	0.397892	0.44155	-0.179748	-0.624045	0.119341	0.939229	-0.991132	-0.159509	0.2644	-0.510912	0.605171	-0.932258
-0.025	-0.456023	-0.014918	-0.014704	-0.959607	-0.959663	-0.368784	-0.401308	-0.29344	-0.564309	-0.65855	0.783075	-0.788012	-0.030744	-0.725959	-0.339206	-0.395515	0.629977	-0.716138	0.172762	-0.045064	0.885552	-0.614315	0.632458	0.624002	0.849927	-0.258509	0.679044	0.85687	0.436734	-0.061949	0.628602	0.365446	-0.417618	0.424679	-0.222246	-0.105861	-0.015855	-0.867328	0.568452	-0.650592	0.93307	-0.437581	0.677203	-0.682867	0.097855	0.525514	0.766256	0.769252	0.233053
0	-0.722968	-0.931714	0.931459	-0.138347	-0.956864	-0.995358	0.892519	0.945311	-0.321488	0.403904	0.415541	-0.228785	-0.132926	0.521083	-0.620725	-0.835274	-0.562918	-0.846898	0.124913	-0.672947	0.919242	-0.669381	-0.054364	0.97302	0.740524	-0.925271	0.799933	-0.774009	0.859177	-0.883043	0.872616	0.360418	-0.599172	-0.235274	-0.753262	-0.844586	-0.072794	-0.159339	0.346524	-0.355895	-0.214535	0.192674	0.768224	-0.289487	0.255055	0.966578	0.762839	0.82871	0.963386
0.025	0.676157	0.06739	-0.392763	0.321959	-0.637421	0.638158	0.532025	-0.760632	-0.000872	0.250105	0.193636	0.858324	0.217689	0.181784	0.707986	0.331885	-0.947204	0.785898	-0.594057	0.129736	0.084264	-0.453229	-0.589399	0.942863	-0.687007	0.886656	0.550629	0.560543	0.289017	-0.521184	0.704098	0.380764	-0.017824	0.256478	-0.192721	0.27534	0.537484	0.337887	0.524102	0.653573	0.955808	0.787607	-0.267134	-0.603937	0.824459	0.87707	0.299621	0.08913	0.745792
0.05	-0.917184	0.133051	-0.956889	0.256897	0.874855	-0.95161	0.329413	0.147737	0.471873	0.228036	0.162594	0.188292	0.312765	-0.878296	-0.901491	-0.633638	-0.480184	0.251109	0.301347	0.162528	0.043962	0.687009	0.087957	0.220839	-0.931555	0.327501	0.218755	0.760036	0.473109	0.168095	0.162424	0.288872	0.062109	0.401246	0.426969	0.245345	0.371908	0.116689	0.276371	0.070648	0.10942	0.823208	0.087977	0.11102	0.810325	0.348088	0.215179	0.286647	0.640979
0.075	0.103492	0.289583	-0.279565	0.316033	-0.134632	-0.638741	-0.166558	0.064052	0.054542	0.102401	0.020755	0.066577	0.057395	0.662305	0.438928	0.23975	-0.43757	0.158351	0.25471	0.364754	0.079796	0.400547	0.239348	0.655977	0.105732	0.050454	0.079543	0.199932	0.01204	-0.69276	0.492803	0.206733	0.551138	0.222996	0.55922	0.203694	0.362111	0.842212	0.230934	0.005911	0.153512	0.590172	0.183106	0.153506	0.052103	0.94554	0.506228	0.232878	0.442083
0.1	0.008228	0.295523	-0.622779	0.026464	0.513935	-0.174637	0.402651	0.135153	0.254809	0.05286	0.000616	0.02387	0.018339	0.003297	0.110971	0.015152	0.230793	0.121911	0.233279	0.140311	0.103868	0.365008	0.126762	0.109418	0.123771	0.043757	0.019074	0.034218	0.05843	0.115914	0.111335	0.254198	-0.274592	0.227523	0.187837	0.1635	0.15921	0.214407	0.163767	0.096088	0.107255	0.054799	0.058479	0.025349	0.050632	0.029944	0.026419	0.206222	0.021175
0.125	0.198359	0.007799	0.64132	0.396201	0.595638	0.262055	0.301705	0.205176	0.337376	0.001831	0.036046	0.018534	0.04382	0.03052	0.085066	0.025516	0.04975	0.010889	0.011538	0.021459	0.337704	0.192294	0.391048	0.018191	0.020266	0.021656	0.04967	0.005061	0.007523	0.018039	0.08965	0.095887	0.225634	0.010849	0.017156	0.008755	0.039417	0.032218	0.002833	0.003441	0.042601	0.025188	0.024362	0.010354	0.003941	0.026176	0.006198	0.136204	0.018624
0.15	0.144823	0.229044	0.16266	0.048295	0.131704	0.147683	0.010356	0.038907	0.107385	0.002792	0.10394	0.007834	0.028623	0.002644	0.019004	0.007028	0.171464	0.069331	0.222857	0.032631	0.043275	0.002311	0.007946	0.01447	0.007658	0.270965	0.065008	0.005854	0.069702	0.017124	0.010549	0.060309	0.029996	0.017443	0.005195	0.012308	0.011656	0.001058	0.012218	0.062347	0.165141	0.012353	0.029868	0.013781	0.032139	0.009616	0.028804	0.074421	0.049231
0.175	0.031449	0.122121	0.187875	0.044899	0.010961	0.075152	0.075208	0.003606	0.152372	0.004462	0.002408	0.029397	1.4e-05	0.002677	0.010156	0.008994	0.013283	0.031252	0.030943	0.019284	0.00278	0.001048	0.025734	0.000189	0.004222	0.003849	0.007068	0.000404	0.209954	0.003306	0.011984	0.001403	0.108831	0.013032	0.019815	0.00827	0.004104	0.001818	0.001684	0.010648	0.02269	0.007551	0.009371	0.014837	0.007312	0.004501	0.017908	0.001574	0.087958
0.2	0.03429	0.055196	0.045588	0.015413	0.055398	0.120933	0.001752	0.00388	0.111545	0.015598	0.001368	0.055076	0.003318	0.008837	0.009036	0.000155	0.010186	0.040918	0.002012	0.036399	0.032151	0.019096	0.005582	0.001612	0.005626	0.014735	0.013862	0.011009	0.015593	0.005134	0.00119	0.00592	0.000344	0.006742	0.001955	0.004291	0.001519	0.001437	0.008516	0.007638	0.001332	0.002865	0.003483	0.009735	0.002942	0.072883	0.00598	0.009881	0.07441
0.225	0.037395	0.142576	0.056888	0.004819	0.006689	0.01437	0.007659	0.000221	0.032945	0.078101	0.000221	0.051047	0.022889	5e-06	0.019764	0.002815	0.01653	0.010373	0.043511	0.000146	0.034488	0.019878	0.007249	0.001422	0.006014	0.006609	0.016939	0.006699	0.00379	0.002019	0.001065	0.001208	0.032484	0.006981	0.001777	0.012192	0.001183	0.000461	0.017838	0.005442	0.010436	0.04834	0.015095	0.00207	0.002442	0.000373	0.018676	0.000684	0.004957
0.25	0.08296	0.473052	0.058813	0.067725	0.003446	0.09676	0.036774	0.009143	0.021346	0.001226	0.002541	0.058206	0.032904	0.013708	0.023803	0.009079	0.083683	0.026932	0.012306	0.136048	0.015099	0.005913	0.003298	0.009804	0.036931	0.003015	0.02786	0.006598	0.007613	0.001834	0.024927	0.000674	0.006352	0.002929	0.027721	0.004412	0.021547	0.000835	0.004281	0.049486	0.010173	0.136246	0.041832	0.000606	0.047387	0.001547	0.017784	0.008592	0.010285
0.275	0.011536	0.087345	0.007777	0.159375	0.03052	0.013744	0.005118	0.003462	0.041212	0.019208	0.002557	0.001202	0.024106	0.000238	0.006276	0.00057	0.07729	0.05283	0.01696	0.02968	0.006592	0.001744	0.003686	0.011709	0.019131	0.054769	0.024524	0.005067	0.057816	0.008898	0.009396	7.2e-05	0.011017	0.04243	0.00385	0.001438	0.000942	0.002886	0.000479	0.002712	0.028767	0.008877	0.012155	0.000512	0.004224	0.004892	0.028804	0.002994	0.008566
0.3	0.022739	0.026176	0.019688	0.047552	0.031969	0.019054	0.071512	0.024594	0.01359	0.000291	0.002743	6.3e-05	0.002755	0.000617	0.055241	0.001701	0.043931	0.036013	0.006985	0.003794	0.014061	0.000243	0.010479	0.026305	0.123122	0.051232	0.030364	0.03626	0.05637	0.003175	0.048656	0.034057	0.018326	0.003466	0.004656	0.173682	0.011295	0.02544	0.02247	0.015098	0.005534	0.000865	0.025649	0.006998	0.02195	0.000327	0.073691	0.023477	0.070749
0.325	0.094844	0.150986	0.091866	0.018942	0.002794	0.109667	0.007532	0.005882	0.035994	0.000488	0.000585	0.000592	0.044933	0.011875	0.07043	0.019105	0.055362	0.022144	6.5e-05	0.017843	0.005305	0.001272	0.038343	0.019772	0.00465	0.053758	0.011629	0.009377	0.015277	0.002142	0.186609	0.005377	0.013741	0.001241	0.054211	0.38655	0.057557	0.008102	0.093703	0.021864	0.027096	0.003588	0.037491	0.001037	0.013241	0.01159	0.012569	0.020537	0.004375
0.35	0.113343	0.217435	0.043332	0.031562	0.007403	0.147233	0.035818	0.003026	0.027961	0.019281	0.208489	0.009397	0.019088	0.032597	0.065271	0.005272	0.051915	0.021687	0.002334	0.031011	0.030089	0.006571	0.010508	0.027397	0.104276	0.00265	0.014182	0.013789	0.040852	0.004763	0.063495	0.029668	0.004232	0.007859	0.196454	0.003882	0.058292	0.103246	0.108849	0.015744	0.03131	0.015597	0.400908	0.001633	0.02232	0.000364	0.012846	0.06321	0.008388
0.375	0.404794	-0.669357	0.080362	0.001558	0.477643	0.027848	0.098718	0.021993	0.149374	0.013263	0.389303	0.007863	0.040555	0.002335	0.061268	0.003593	-0.508121	0.037657	0.157923	0.214242	0.06738	0.002145	0.058454	0.03452	0.229583	0.01449	0.073954	0.015166	0.063674	0.001576	0.009475	0.009957	0.033989	0.000402	0.033041	0.012118	0.009838	0.067034	0.029399	0.038918	0.015176	0.00023	0.213834	0.004953	0.025222	0.005975	0.206998	0.071389	0.03151
0.4	0.045742	0.119359	0.179213	0.008144	0.306764	0.031571	0.059427	0.704884	0.131307	0.036763	0.433149	0.001511	0.117465	0.023527	0.144486	0.001655	0.043657	0.008907	0.032102	0.013493	0.02299	0.003239	0.016666	0.011976	0.07731	0.102157	0.139058	0.04357	0.047624	0.004195	0.048827	0.058793	0.020234	0.006709	0.10214	0.030589	0.036842	0.016453	0.016993	0.022186	0.053825	5.5e-05	0.083794	0.00085	0.018585	0.007298	0.362681	0.028665	0.04397
0.425	0.008321	0.062013	0.125782	0.037156	0.037333	0.0069	0.027831	0.12279	0.12672	0.246526	0.085258	0.016273	0.316323	0.041716	0.032274	0.000877	0.034615	0.002143	0.214869	0.012226	0.018969	0.002229	0.027288	0.007946	0.028246	0.1312	0.334272	0.052152	0.014994	0.001603	0.066956	0.005081	0.019826	0.035926	0.215763	0.017917	0.018567	0.020189	0.091626	0.007347	0.06859	0.031415	0.060723	0.007435	0.131149	0.367315	0.386589	0.00566	0.031947
0.45	0.093497	0.087197	0.302654	0.019582	0.034995	0.1733	0.068891	0.034537	0.251836	0.068527	0.131934	0.006164	0.026887	0.070257	0.010422	6e-05	-0.813322	0.051439	0.140919	0.004907	0.388513	0.156031	0.109542	0.11305	0.037836	0.004473	0.102093	0.373298	0.017063	0.002621	0.028524	0.049961	0.031809	0.034363	0.091357	0.024673	0.169293	0.034062	0.336728	0.024492	0.107059	0.000812	0.082696	0.063711	0.313154	0.272981	0.522739	0.232221	0.015835
0.475	-0.366462	0.300243	0.150008	0.057275	0.11779	0.510896	0.237308	0.819368	0.15849	0.023564	0.029659	0.012276	0.111559	0.010129	0.405482	0.030676	-0.73073	0.100501	0.073113	0.022591	0.102685	0.218123	0.049748	0.154454	0.14006	0.023444	0.336111	0.013848	0.013777	0.031081	0.264434	0.049613	0.045705	0.01065	0.10601	0.155215	0.502627	0.074225	0.118501	0.063031	0.041577	0.054356	0.248193	0.192964	0.327982	0.009092	0.318382	0.057223	0.268923
0.5	-0.510066	0.905215	0.002672	0.081926	0.336936	0.309295	0.022769	0.502594	0.071774	0.112113	0.103067	0.037353	0.499352	0.171603	0.048437	0.084769	-0.784617	0.503449	0.096986	0.294044	0.085475	0.094567	0.063835	0.028005	0.241528	0.053759	0.340116	0.131164	0.04307	0.014125	-0.530401	0.058872	0.075737	0.030288	0.230828	0.053302	0.163174	0.308471	-0.368057	0.182494	-0.819722	0.223137	0.085576	0.377297	0.246203	0.008211	0.59872	0.083134	0.051876
0.525	-0.630839	-0.829248	0.085614	0.023402	0.063754	0.46427	0.019903	0.368332	0.162398	0.436863	0.013728	0.055184	0.14945	0.022274	0.144858	0.109171	0.966659	0.407595	0.257259	0.396168	0.113655	0.02776	0.090061	0.02307	0.109039	0.046503	0.327708	0.09346	0.302026	0.00581	0.56612	0.173211	0.93738	0.013926	0.462149	0.919946	0.32465	0.081947	-0.047144	0.408115	0.490235	0.120587	0.149976	0.387641	0.121291	0.020106	0.315716	0.014756	0.020022
0.55	0.235261	0.083261	0.816788	0.011431	0.159762	0.834873	0.128252	0.420735	0.608434	0.089583	0.0721	0.287814	0.252911	0.076122	0.587633	0.031566	-0.993968	0.009942	0.299499	0.185042	0.113678	0.003286	0.044512	0.036394	0.452042	0.725472	0.357154	0.023625	0.227758	0.006607	0.012579	0.247796	0.57594	0.144456	0.418015	0.476041	0.737782	0.08891	0.056121	0.016349	0.311502	0.103535	0.192648	0.129776	0.290221	0.558465	0.612531	0.039707	0.003922
0.575	0.227538	0.107054	0.42866	0.161178	0.833877	-0.952409	0.700651	0.113999	0.198194	0.04751	0.036083	0.087	0.239514	0.096698	0.583983	0.028777	0.973367	0.090249	0.09502	0.303655	0.111567	0.000492	0.772065	0.021561	-0.606833	0.083885	0.317814	0.010124	0.771815	0.033809	0.273965	0.555855	0.334116	0.270344	0.122256	0.192954	0.292647	0.663658	0.096255	0.052511	0.493763	0.544247	0.632824	0.209449	0.172519	0.509188	-0.496288	0.089003	0.073947
0.6	0.286749	0.159277	0.767635	-0.806024	0.226035	0.194242	0.064176	0.02783	0.173842	0.01574	0.036885	0.287266	0.181369	0.449159	0.126076	0.124961	0.106862	0.13092	0.479888	0.485327	0.159221	0.50145	0.17792	0.12239	-0.860217	0.171399	0.175599	0.293801	-0.943486	0.079582	0.149354	0.230227	0.247513	0.41392	0.027327	0.266619	0.089065	0.643264	0.189954	0.356076	0.083055	0.180632	-0.59568	0.18618	0.104085	0.650681	-0.623579	0.382787	0.038478
[truncated: 153 more columns]

## Sheet: ER-T1-lowF-DE
time	V<A<sFG_L	V<A<sFG_R	D<A<sFG_L	D<A<sFG_R	A<P<sFG_L	A<P<sFG_R	P<P<sFG_L	P<P<sFG_R	A<A<sTS_L	A<A<sTS_R	P<A<sTS_L	P<A<sTS_R	A<P<sTS_L	A<P<sTS_R	P<P<sTS_L	P<P<sTS_R	A<A<mFG_L	A<A<mFG_R	P<A<mFG_L	P<A<mFG_R	A<P<mFG_L	A<P<mFG_R	P<P<mFG_L	P<P<mFG_R	A<mTG_L	A<mTG_R	P<mTG_L	P<mTG_R	V<prCG_L	V<prCG_R	D<prCG_L	D<prCG_R	A<intPS_L	A<intPS_R	P<intPS_L	P<intPS_R	A<iPGang_L	A<iPGang_R	P<iPGang_L	P<iPGang_R	A<iPGsup_L	A<iPGsup_R	P<iPGsup_L	P<iPGsup_R	A<iTG_L	A<iTG_R	P<iTG_L	P<iTG_R	L<CS_L
-0.2	-0.201756	-0.380854	-0.633074	-0.790231	-0.990379	-0.546886	0.757308	0.527046	-0.454819	-0.760504	-0.456692	-0.801188	-0.917108	0.406552	-0.966593	-0.927734	-0.519543	-0.539919	-0.647457	-0.588023	0.708413	0.96323	0.008604	0.187828	0.557944	-0.848323	0.416339	0.935444	0.08175	0.594111	0.456776	0.770982	-0.361086	0.535847	-0.06649	-0.573599	0.829457	0.204848	-0.403218	-0.314532	0.155495	0.988732	0.241447	0.364882	0.173065	-0.234888	0.736772	0.869098	-0.838736
-0.175	0.209337	0.142733	0.589441	0.573936	0.459513	-0.724701	-0.909646	0.211806	-0.866603	-0.093962	-0.806725	-0.605326	-0.080893	0.384731	-0.186761	0.93041	-0.683005	0.103814	0.949366	-0.595296	0.888999	-0.095132	0.327341	-0.485137	0.138975	-0.134706	-0.760389	-0.627671	-0.597862	-0.533481	0.71448	-0.060886	-0.209541	0.12001	-0.375288	0.322076	-0.01058	-0.931436	-0.070637	-0.853371	0.364784	-0.0422	0.306477	0.57546	0.235014	-0.182577	0.753591	0.439252	0.105498
-0.15	0.967773	-0.266403	0.752208	0.788365	-0.760295	0.953086	-0.201551	-0.318601	-0.346406	-0.983505	0.579678	0.813816	0.898386	-0.131871	0.84913	0.771968	0.653275	-0.403799	-0.772375	-0.683124	-0.00898	0.569114	-0.037675	0.929425	-0.334873	-0.31622	-0.49239	0.775927	-0.138252	-0.222175	-0.203238	-0.721633	-0.303258	-0.960923	-0.206517	-0.500504	-0.600317	0.655835	-0.597888	0.359994	-0.148065	0.79826	-0.681443	-0.078559	0.873313	-0.9896	0.543227	-0.562274	-0.125824
-0.125	0.854693	-0.959701	0.092289	0.063941	0.609282	0.295103	0.756719	-0.480208	-0.498351	-0.418882	0.825948	-0.99292	0.692007	-0.144815	0.909151	-0.784633	-0.752246	0.193202	-0.648224	0.187762	0.126165	0.198349	-0.058902	-0.875119	-0.644231	-0.059287	-0.905948	0.8202	0.827544	0.27991	-0.417679	0.25854	-0.918413	0.179684	0.200102	-0.80447	0.225966	-0.929957	0.282505	0.448477	-0.967474	0.219899	-0.784388	-0.242076	-0.209327	0.389463	-0.5209	-0.774307	0.659921
-0.1	0.295412	0.767397	0.451984	0.493587	-0.243114	0.416493	0.999964	0.9996	0.7499	0.063251	0.464461	0.92372	0.273945	-0.501069	0.584815	0.88663	-0.511788	0.428225	0.61888	0.080013	0.187241	0.438808	-0.017723	0.875527	-0.164723	-0.624068	-0.428475	-0.744927	0.455404	0.740557	0.644088	0.202263	0.34933	-0.541731	0.555892	-0.652715	0.236102	-0.164571	0.251521	-0.726248	0.180205	0.578149	-0.455816	-0.281909	-0.056646	-0.411467	-0.189612	0.870529	0.40445
-0.075	0.278818	0.364397	-0.083531	-0.772225	0.493564	0.759998	-0.501565	-0.360223	0.58489	0.773952	-0.2313	0.608899	-0.334734	-0.98885	0.99965	-0.35308	0.535386	-0.349765	0.158469	-0.008557	0.901999	-0.058381	0.469837	-0.306179	-0.981684	0.77238	-0.150013	0.483643	0.847382	-0.891944	-0.838731	-0.480433	-0.130395	-0.293932	-0.573985	0.722433	-0.125585	-0.982219	-0.365692	-0.24769	-0.714243	-0.231992	-0.206695	0.423314	0.847968	0.196142	-0.723645	0.25838	-0.131082
-0.05	0.566282	-0.222377	0.606266	0.232459	0.266775	-0.612428	0.750593	0.644864	0.657035	0.422231	0.354485	0.64684	-0.953477	0.354536	0.485341	0.364114	0.283973	-0.748852	0.862576	0.43893	0.555589	-0.021458	-0.137832	-0.108131	0.468517	0.07867	-0.632115	0.197731	-0.343168	-0.653354	0.570675	0.229104	-0.845385	0.057355	-0.219434	-0.194984	-0.993594	0.70551	0.855838	0.70664	0.927711	-0.753514	0.755151	0.181721	0.58397	0.084965	0.595056	0.374728	0.785179
-0.025	0.145491	-0.703914	0.350985	0.170295	0.289222	0.168335	0.164135	0.038959	-0.374927	-0.863001	-0.585749	0.06739	0.937354	0.749859	-0.532973	-0.342898	-0.999148	0.684783	0.82025	0.515438	-0.058341	-0.062779	-0.049571	0.554488	0.883449	0.298464	0.548161	0.665244	-0.340605	-0.736996	-0.401515	0.312069	0.786448	0.152303	-0.464523	-0.235215	-0.323438	0.262959	-0.741771	-0.645748	-0.634676	0.699785	0.857396	0.789603	-0.69466	0.040051	0.457887	-0.263657	-0.504107
0	0.239111	0.731727	0.669027	0.113245	0.080367	0.099285	0.130687	0.154148	0.98627	0.573796	0.394267	0.341268	-0.33009	0.111933	-0.98155	-0.046473	0.44973	0.765398	0.944519	0.042584	0.861214	-0.450424	0.144946	0.093547	0.344342	0.250803	-0.84235	0.291853	-0.719106	-0.071062	-0.211964	0.036007	0.375265	0.107926	0.866292	0.67168	0.49441	0.540918	0.44434	-0.809942	0.186653	-0.040024	0.270518	0.593926	-0.814802	0.087432	0.767007	-0.635178	-0.927097
0.025	-0.315923	-0.377297	-0.418135	0.438705	0.204042	0.430596	0.231204	0.020719	0.592175	0.225008	0.543072	0.213001	0.079747	0.357336	0.092639	0.607915	0.217106	0.546269	0.731669	0.630442	0.735961	-0.913506	0.061556	0.422685	0.359763	0.208898	-0.992611	0.141514	0.991293	0.743025	-0.452975	0.543549	0.147654	0.326763	0.012642	0.465572	0.472565	0.242808	0.301919	-0.896178	-0.452352	0.343266	-0.557322	0.086516	0.533119	0.722682	-0.412929	-0.309177	-0.019163
0.05	0.688823	0.816761	0.481623	0.53594	0.317251	0.656694	0.17987	0.117937	-0.978507	0.27375	-0.554459	0.067164	0.100624	0.031291	0.25357	0.165272	0.214269	0.65744	0.064755	0.633323	0.036941	0.450757	0.524188	0.151747	0.439624	0.368349	0.013166	0.060926	0.340566	0.126065	-0.62853	0.0887	0.311472	0.033352	0.006402	0.160056	0.112962	0.400437	0.193532	0.311029	0.570931	0.975319	0.363304	0.188391	0.283322	-0.777433	0.040051	-0.146696	-0.18374
0.075	0.896112	0.296827	0.448585	0.690101	0.426415	-0.501229	0.632531	0.883381	0.019787	0.002349	0.389749	0.016852	0.233926	0.150868	0.141735	0.010327	0.189433	0.441479	0.220283	0.625583	0.024042	0.787769	0.357754	0.463052	0.422167	0.032704	0.03397	0.007772	-0.633724	0.362225	-0.856441	0.197182	0.669142	0.133481	0.005589	0.003984	0.263614	0.127948	0.040696	0.07166	0.392059	0.067376	0.069014	0.171868	0.409035	0.914601	0.124467	0.242632	-0.246142
0.1	0.038656	0.116959	0.383052	-0.751317	0.636411	0.196208	0.281365	0.28782	0.018487	0.026067	0.703207	0.010173	0.108883	0.086097	0.185381	0.018881	0.077966	0.904202	0.458132	-0.679003	0.187756	0.019103	0.090556	0.100789	0.069316	0.055951	0.0667	0.014442	0.172008	0.146736	0.196663	0.522036	0.501043	0.110021	0.031419	0.037862	0.204361	0.008152	0.127811	0.046086	0.087449	0.039157	0.191766	0.077495	0.43665	0.720289	0.024886	0.012179	0.08453
0.125	0.034822	0.132012	0.042482	0.009113	0.306462	0.151507	0.085584	0.002409	0.112486	0.066653	0.053037	0.014861	0.02504	0.017805	0.10488	0.031843	0.1685	0.067464	0.076239	0.684098	0.009331	0.144234	0.075196	0.002371	0.033798	0.059358	0.078052	0.001189	0.058013	0.009309	0.613991	0.065174	0.116109	0.016816	8e-05	0.03162	0.080003	0.008193	0.002462	0.088637	0.049089	0.050263	0.036722	0.008548	0.304185	0.07932	0.055935	0.118782	0.018106
0.15	0.054298	0.077693	0.037734	0.108477	0.011228	0.603781	0.067737	0.000322	0.011591	0.0233	0.028747	0.020378	0.004244	0.01618	0.056591	0.005057	0.054576	0.116932	0.029309	0.014441	0.013208	0.002039	0.003631	0.050271	0.020641	0.008892	0.049172	0.003816	0.028834	0.015293	0.273253	0.021543	0.068634	0.012057	0.002246	0.004612	0.019955	0.003533	0.00343	0.003149	0.044208	0.06279	0.006946	0.002052	0.024632	0.004177	0.023726	0.02063	0.002113
0.175	0.026164	0.012955	0.013366	0.006897	0.006665	0.056556	0.053952	0.067595	0.008152	0.001889	0.011451	0.014893	0.013655	0.005145	0.017227	0.001348	0.030206	0.011366	0.004862	0.001693	0.007085	0.020533	0.02179	0.004681	0.018003	0.019415	0.008911	0.00083	0.030998	0.015869	0.010341	0.001132	0.007567	0.003112	0.007984	0.008852	0.024227	0.00995	0.010525	0.001702	0.017289	0.090303	0.001096	0.007207	0.082845	5.2e-05	0.011651	0.006528	0.033389
0.2	0.01277	0.000558	0.000509	0.01845	0.009849	0.04515	0.011312	0.005266	0.060626	0.003351	0.002142	0.001657	0.013901	0.002483	0.046107	0.001212	0.01821	0.008858	0.000319	0.041481	0.006362	0.015956	0.009956	0.000827	0.024306	0.03735	0.027243	0.000785	0.012987	0.004471	0.000947	0.001791	0.004181	0.01145	0.003127	0.003092	0.006051	0.002922	0.026808	0.016947	0.006127	0.034277	0.022694	0.003388	0.00263	0.001931	0.002784	0.001835	0.004622
0.225	0.101076	0.093475	0.019565	0.014488	0.001846	0.022845	0.022445	0.005125	0.037946	0.079321	0.04012	0.067762	0.038955	6e-06	0.012191	0.001816	0.090052	0.005076	0.016652	0.028966	0.053492	0.005155	0.017377	0.004486	0.215667	0.018145	0.088657	0.005259	0.008875	0.015359	0.006379	0.005162	0.031698	0.004356	0.002779	0.002267	0.01465	0.001716	0.031186	0.0048	0.011767	0.18122	0.018392	7.6e-05	0.110886	0.001134	0.071241	0.005889	0.003347
0.25	0.021703	0.103869	0.013639	0.049716	0.003202	0.009186	0.029537	0.010964	0.047467	0.019371	0.031587	0.046966	0.050002	0.001037	0.002655	0.000392	0.044252	0.002031	0.012626	0.011627	0.038409	0.001853	0.016958	0.011601	0.018665	0.00742	0.054197	0.000431	0.021194	0.007709	0.024049	0.00185	0.003544	0.000719	0.001722	0.002174	0.010747	0.001525	0.002296	0.004823	0.026775	0.094171	0.072322	0.000748	0.006922	0.004287	0.028169	0.001493	0.012583
0.275	0.021227	0.068807	0.000429	0.134854	0.003712	0.006335	0.005292	0.002333	0.012333	0.026778	0.003633	5e-06	0.002603	0.000138	0.015261	0.000528	0.013966	0.025837	0.001053	0.003424	0.005638	0.013913	0.025461	0.019041	0.007389	0.005998	0.032536	0.004684	0.0597	0.037537	0.002685	0.000845	0.002696	0.007923	0.000651	0.000183	0.004732	0.008735	0.005055	0.001134	0.030668	0.022796	0.070317	0.001089	0.049535	0.002838	0.014576	0.000788	0.010443
0.3	0.067604	0.089428	0.007052	0.056316	0.009308	0.023578	0.025091	0.093563	0.028584	0.036648	0.002432	0.000406	0.01954	0.003005	0.089301	0.003318	0.080547	0.009817	0.000818	0.033277	0.004403	0.001812	0.014787	0.002157	0.047794	0.008265	0.007845	0.026762	0.000299	0.014932	0.003322	0.032214	0.003334	0.006385	0.012712	0.004229	0.022791	0.018223	0.01934	0.005951	0.038634	0.035614	0.020686	0.006558	0.014724	0.005844	0.020111	0.013318	0.004503
0.325	0.018475	0.026381	0.138365	0.050049	0.01013	0.00578	0.016375	0.039421	0.004006	0.049291	0.005672	0.001733	0.022676	0.010577	0.122662	0.035909	0.013017	0.006035	0.003269	0.028041	0.001117	0.004636	0.026755	0.01148	0.015671	0.044756	0.015177	0.007235	0.004619	0.025969	0.12261	0.061399	0.001269	0.002528	0.035074	0.012596	0.034508	0.05442	0.019275	0.0129	0.204167	0.053793	0.073021	0.00997	0.058434	0.028926	0.042693	0.002743	0.036052
0.35	0.003212	0.071833	0.032968	0.040454	0.029727	0.036779	0.142794	0.053898	0.0037	0.017671	0.106614	0.054494	0.024533	0.038651	0.061286	0.006562	0.013014	0.026095	0.038558	0.045059	0.044657	0.056021	0.073849	0.048242	0.409118	0.035192	0.015032	0.02481	0.029825	0.024432	0.165427	0.03426	0.008882	0.001562	0.069232	0.039006	0.097081	0.084409	0.100379	0.035506	0.050625	0.212363	0.320551	0.012083	0.017156	0.006156	0.009787	0.021966	0.058264
0.375	0.011482	0.070449	0.064224	0.032581	0.002464	0.021173	0.119605	0.006048	0.019473	0.023562	0.102655	0.003029	0.034872	0.009819	0.028668	0.001376	0.031045	0.019758	0.017475	0.264659	0.001158	0.057099	0.003141	0.127049	0.005732	0.055105	0.011354	0.05999	0.088058	0.001422	0.018978	0.030415	0.038966	3.2e-05	0.010388	0.001097	0.049305	0.003056	0.121233	0.009624	0.023136	0.062923	0.158078	0.000355	0.143487	0.090812	0.075931	0.030796	0.019199
0.4	0.019099	0.26652	0.02255	0.007819	0.00186	0.015195	0.077437	0.067547	0.180015	0.221766	0.033439	0.002212	0.1256	0.04713	0.017566	0.00126	0.63566	0.089143	0.286315	0.111198	0.00531	0.008006	0.013063	0.020888	0.075756	0.137695	0.009966	0.045517	0.002162	0.005177	0.014885	0.02414	0.005405	0.013734	0.050005	0.02964	0.057276	0.023068	0.036353	0.039974	0.004916	0.028188	0.03859	0.001718	0.503778	0.16715	0.016846	0.017111	0.00254
0.425	0.071287	0.350299	0.021191	0.017569	0.002707	0.020888	0.038019	0.554651	0.318391	0.21325	0.123661	0.035518	0.33282	0.116232	0.068983	0.00807	0.288805	0.136178	0.211057	0.117801	0.050558	0.019419	0.274556	0.034719	0.055696	0.024056	0.043459	0.083202	0.011275	0.014437	0.000497	0.065843	0.000702	0.029419	0.032091	0.020608	0.031455	0.050069	0.006628	0.120237	0.020189	0.005261	0.020475	0.027341	0.124512	-0.341447	0.042297	0.277241	0.000716
0.45	0.239725	0.00609	0.338297	0.093379	0.030852	0.087847	0.095448	0.037566	0.205644	0.708031	0.154475	0.055377	0.274423	0.251263	0.016301	0.023188	0.114271	0.219017	0.385889	0.029893	0.439085	0.046377	0.114069	0.009552	0.177627	0.064879	0.301276	0.135756	0.099558	0.042303	0.010253	0.015009	0.006018	0.005423	0.216624	0.038599	0.178599	0.108671	0.105659	0.109314	0.031226	0.210299	0.11527	0.109443	0.108562	0.001658	0.105708	0.05524	0.03784
0.475	0.159306	0.14716	0.229957	0.223686	0.05604	0.167086	0.07163	0.037975	0.190139	0.014239	0.172801	0.017592	0.226278	0.159608	0.39437	0.022683	0.022366	0.077606	0.174224	0.016795	0.087676	0.125127	0.017477	0.020287	0.007511	0.032511	0.009278	0.007746	0.091973	0.044772	0.122954	0.145382	0.094955	0.001127	0.17323	0.005554	0.182609	0.177824	0.123713	0.059532	0.071531	0.073811	0.084974	0.266581	0.187616	0.001868	0.231042	0.075001	0.059137
0.5	0.087378	0.948193	0.165909	0.310049	0.076092	0.021594	0.21916	0.075739	0.00871	0.126985	0.29604	0.07643	0.057021	0.043124	0.99053	0.167794	0.061178	0.488325	0.014358	0.182274	0.154013	0.026923	0.036711	0.01522	0.010637	0.032312	0.018222	0.055869	0.129139	0.014281	0.210472	0.002618	0.235618	0.022597	0.120911	0.07618	0.740139	0.296767	0.202605	0.121554	0.074323	0.077007	0.138369	0.107298	0.199865	0.01117	0.152315	0.10734	0.082467
0.525	-0.688906	-0.9864	0.043644	0.044615	0.393734	0.068359	0.260168	0.065929	0.207802	-0.081676	0.163059	0.03704	0.301141	0.009533	-0.610091	0.316356	0.216818	0.117985	0.000853	0.347513	0.043106	0.160057	0.079633	0.022572	0.038985	0.241818	0.36849	0.019202	0.312803	0.002114	0.043832	0.023656	0.1684	0.035089	0.462596	0.088859	0.963441	0.100878	0.48897	0.418647	0.048278	0.35263	0.962695	0.061975	0.054223	0.156626	0.013156	0.032264	0.102893
0.55	-0.287031	-0.836078	0.380142	0.276794	0.004566	-0.436651	0.295028	0.377939	0.086985	-0.245582	0.100912	0.00444	0.232714	0.277767	-0.500286	0.064608	0.226995	0.17988	0.041258	0.056763	0.392791	0.396497	0.348191	0.012101	0.660663	0.408841	0.370721	0.073665	0.428895	0.042835	0.301889	0.096441	0.020221	0.005722	0.100197	0.490688	0.346599	0.1127	-0.971028	0.265544	0.245348	0.06536	0.855358	0.008179	0.139287	0.212398	0.042482	0.108627	0.0024
0.575	0.223649	0.175593	0.25997	0.007731	0.470218	0.715174	0.615456	0.608758	0.049966	0.511845	0.08026	0.074524	0.083352	0.072565	-0.290507	0.196151	0.01365	0.060441	0.033185	0.077793	0.294035	0.327936	0.14404	0.158363	0.167216	0.020642	0.056426	0.235931	0.673424	0.145786	0.817764	0.275504	0.116039	0.00682	0.1335	0.047727	0.202044	0.089517	0.885105	0.034032	0.423794	0.202413	0.715563	0.002805	0.791498	0.330359	0.069141	0.340456	0.149162
0.6	0.563259	0.850963	0.715704	0.178026	0.037783	0.108038	0.091048	0.021705	0.449575	0.364965	0.100886	-0.95031	0.32065	0.208403	-0.056066	0.08118	0.588202	0.414111	0.189247	0.267351	0.014362	0.180762	0.153231	0.057808	0.379224	0.005742	0.411016	0.104911	0.374897	0.143447	0.36422	0.055397	0.531188	0.050646	0.05469	0.098944	0.284805	0.05931	0.292297	0.105268	0.283133	0.078328	-0.23325	0.014278	0.082451	0.385748	0.279695	-0.754146	0.316716
[truncated: 153 more columns]

[truncated: 40 more sheets: ER-T1-highF-nonDE, ER-T1-highF-DE, ER-T1-lowF-DE-nonDE, ER-T1-highF-DE-nonDE, ER-T1-lowF-nonDE-AE, ER-T1-lowF-DE-FE, ER-T1-highF-nonDE-AE, ER-T1-highF-DE-FE, ER-T2-AE, ER-T2-FE, ER-T2-FE-AE, ER-T2-nonDE, ER-T2-DE, ER-T2-DE-nonDE, ER-T2-nonDE-AE, ER-T2-DE-FE, A-T1-lowF-AE, A-T1-lowF-FE, A-T1-lowF-FE-AE, A-T1-lowF-nonDE …]
